# Supplementary material for: Reduced Intracellular c-di-GMP Content Increases Expression of Quorum Sensing-Regulated Genes in Pseudomonas aeruginosa
Source: Front Cell Infect Microbiol. 2017 Oct 17;7:451. doi: 10.3389/fcimb.2017.00451 (PMC5650985; doi:10.3389/fcimb.2017.00451)
Supplement: Supplementary file 2 [file DataSheet1.XLSX]

## Sheet: wspF vs planktonic PAO1
Feature ID	log2FoldChange	fold change	padj
wspF	-6.97848	-126.105	4.09765e-78
mmsB	-5.40753	-42.4452	2.94971e-128
mmsA	-5.21448	-37.1292	1.4127e-129
maiA	-3.94658	-15.4184	1.99568e-45
PA0745	-3.6341	-12.4157	3.77537e-73
hmgA	-3.61574	-12.2588	3.22082e-46
PA0744	-3.52225	-11.4895	4.14923e-58
PA3710	-3.46425	-11.0368	6.09793e-58
PA0209	-3.37127	-10.3479	3.3049e-31
mdcD	-3.32112	-9.99443	2.06659e-43
PA0747	-3.29587	-9.82102	8.95592e-44
mdcC	-3.27627	-9.68851	9.62374e-21
PA0746	-3.26241	-9.59584	2.06176e-33
mdcA	-3.24438	-9.4767	4.27209e-53
fahA	-3.23219	-9.39694	5.18882e-54
PA0213	-3.08189	-8.46722	5.87341e-35
PA2010	-3.07362	-8.41882	4.48997e-28
mdcE	-3.01609	-8.08971	1.28162e-33
PA4889	-2.86441	-7.28237	4.57134e-22
PA3568	-2.75009	-6.72759	3.71326e-32
psrA	-2.63262	-6.2015	9.57866e-23
PA3709	-2.24413	-4.73752	2.20114e-25
PA0839	-2.23833	-4.71851	5.53505e-20
PA2006	-2.14219	-4.41433	5.50614e-16
PA0214	-2.12059	-4.34871	1.56525e-15
PA0797	-2.03367	-4.09444	3.90106e-12
PA4152	-1.98158	-3.94925	6.04034e-11
PA4148	-1.97789	-3.93917	6.53957e-09
PA1419	-1.97038	-3.91871	2.70915e-11
PA0668.4	-1.96621	-3.90741	0.0019817
tadZ	-1.88139	-3.6843	1.09073e-12
rcpA	-1.83431	-3.566	1.96326e-09
PA4153	-1.82266	-3.53732	1.87788e-08
PA2027	-1.81687	-3.52317	1.32277e-06
PA0216	-1.81607	-3.52121	3.10889e-14
PA5217	-1.80904	-3.5041	1.45814e-13
tadA	-1.77035	-3.41136	1.09571e-09
PA0624	-1.70011	-3.24926	1.4092e-13
PA4149	-1.69398	-3.23549	4.89367e-08
PA4150	-1.68201	-3.20874	1.14351e-08
PA4324	-1.6666	-3.17465	2.8021e-14
PA0623	-1.65369	-3.14638	2.10304e-14
PA4683	-1.65286	-3.14456	1.66508e-08
PA0622	-1.65014	-3.13865	1.20214e-15
tadB	-1.64385	-3.12498	1.37008e-07
tadC	-1.63718	-3.11058	2.64062e-09
PA4843	-1.63053	-3.09628	4.16043e-09
omlA	-1.62849	-3.09189	5.31497e-11
PA1887	-1.62443	-3.08321	2.16644e-07
aroP2	-1.6237	-3.08164	3.9412e-05
femI	-1.62222	-3.07849	7.84934e-14
acoB	-1.61301	-3.0589	4.0371e-07
amrZ	-1.60428	-3.04045	3.8386e-07
pgsA	-1.58826	-3.00686	2.99131e-07
PA1888	-1.58693	-3.00409	1.137e-07
PA0929	-1.58517	-3.00043	2.30654e-13
PA1418	-1.55921	-2.94693	1.73652e-08
PA0625	-1.55756	-2.94355	1.39966e-12
PA3567	-1.55147	-2.93116	8.60831e-10
PA1363	-1.54159	-2.91114	2.69173e-05
PA0174	-1.52005	-2.868	1.37637e-06
flp	-1.51692	-2.86179	6.94534e-05
foxI	-1.51608	-2.86012	1.35867e-12
PA0149	-1.51426	-2.85652	6.49661e-08
PA4063	-1.51087	-2.84982	1.40432e-06
PA0633	-1.5102	-2.84849	2.03726e-08
PA1027	-1.50881	-2.84575	8.64982e-11
PA0173	-1.50796	-2.84408	1.24035e-08
PA4630	-1.48919	-2.80732	1.12845e-06
PA4440	-1.48421	-2.79764	3.65679e-06
PA0020	-1.47778	-2.78519	5.47545e-08
prpB	-1.47759	-2.78484	1.61853e-07
gbuA	-1.45335	-2.73843	8.85411e-08
PA0636	-1.45319	-2.73813	4.42583e-09
mucR	-1.44081	-2.71474	8.17602e-09
PA5313	-1.43246	-2.69906	5.13708e-10
ampDh3	-1.42916	-2.6929	1.1676e-10
PA0177	-1.42295	-2.68133	3.21054e-05
PA3262	-1.41717	-2.67062	2.07792e-09
PA3900	-1.41361	-2.66403	9.89009e-09
tadD	-1.41025	-2.65783	1.30918e-07
PA3341	-1.40336	-2.64517	0.00022422
PA5289	-1.39888	-2.63697	2.79477e-05
PA0215	-1.39668	-2.63294	5.01194e-07
PA0639	-1.38058	-2.60374	5.04176e-07
PA0175	-1.3789	-2.6007	4.17723e-05
rcpC	-1.37437	-2.59254	8.70906e-05
PA0640	-1.37372	-2.59137	2.51926e-06
PA4298	-1.36464	-2.57512	3.95034e-05
pilD	-1.35988	-2.56663	7.23856e-06
PA3342	-1.35302	-2.55447	2.99835e-08
femR	-1.34941	-2.54807	1.15944e-07
PA0621	-1.3339	-2.52084	1.12299e-08
PA3982	-1.33165	-2.5169	2.64907e-06
PA0634	-1.33105	-2.51586	9.69927e-07
PA0628	-1.32099	-2.49837	9.23853e-08
PA4709	-1.31685	-2.49122	7.4518e-05
liuE	-1.31181	-2.48253	7.28864e-06
PA2609	-1.31053	-2.48033	1.36955e-07
PA3762	-1.30925	-2.47812	2.79946e-05
PA0631	-1.30616	-2.47283	4.8393e-05
PA1028	-1.30526	-2.47128	5.36129e-08
foxR	-1.30525	-2.47127	1.25902e-08
PA2567	-1.29932	-2.46112	5.04176e-07
PA0638	-1.29847	-2.45968	9.35202e-06
polB	-1.29821	-2.45924	0.000613306
PA2040	-1.29581	-2.45515	4.30193e-06
PA2608	-1.29578	-2.4551	5.84664e-07
PA0217	-1.2871	-2.44038	4.71648e-06
uvrC	-1.28639	-2.43918	1.01927e-07
PA4961	-1.27891	-2.42656	1.91367e-07
PA0618	-1.27794	-2.42493	1.53476e-07
PA3899	-1.27204	-2.41503	1.29247e-07
PA0637	-1.27174	-2.41452	2.2485e-05
PA1564	-1.26894	-2.40984	0.000222984
PA2607	-1.26638	-2.40557	1.88999e-06
PA0629	-1.2647	-2.40277	8.84339e-06
PA4154	-1.26331	-2.40046	0.00145656
PA0619	-1.26237	-2.39889	1.97175e-07
rmd	-1.26208	-2.39841	1.29247e-07
PA0617	-1.25203	-2.38177	3.54806e-06
PA2942.1	-1.24822	-2.37549	1.18276e-06
PA0620	-1.23961	-2.36135	1.57095e-08
PA3009	-1.23661	-2.35644	3.15349e-06
PA4648	-1.23635	-2.35601	1.15587e-05
pckA	-1.22489	-2.33737	1.97175e-07
PA0635	-1.2126	-2.31755	5.31181e-05
PA0641	-1.2122	-2.3169	5.44868e-08
nrdR	-1.20538	-2.30599	0.00043066
PA4970	-1.20365	-2.30321	4.30193e-06
PA0630	-1.20361	-2.30316	4.15356e-05
PA2380	-1.19946	-2.29654	0.000685172
desA	-1.19614	-2.29126	3.87694e-07
dsbC	-1.19611	-2.2912	0.000777746
PA3201	-1.18776	-2.27799	4.56304e-07
PA0472	-1.18623	-2.27558	3.23915e-07
PA0627	-1.18484	-2.27338	0.000188112
PA1127	-1.18156	-2.26822	3.47376e-08
dhcA	-1.17839	-2.26325	0.00847166
PA0178	-1.17746	-2.26178	0.000446157
PA2379	-1.17356	-2.25567	0.00022392
PA3386	-1.17307	-2.25492	6.97647e-05
aer2	-1.17279	-2.25447	0.000593901
PA4667	-1.17203	-2.25328	1.65769e-06
PA3353	-1.1632	-2.23954	2.30189e-05
PA3202	-1.16034	-2.2351	0.000136069
pfeR	-1.15559	-2.22776	2.63952e-07
PA5309	-1.15137	-2.22125	3.74756e-05
atuB	-1.14459	-2.21083	0.000141671
PA3844	-1.14444	-2.2106	3.0451e-05
pilC	-1.13047	-2.1893	3.52275e-05
PA4651	-1.12531	-2.18148	2.1573e-05
PA3109	-1.12527	-2.18143	0.000483719
faoA	-1.12116	-2.17522	1.64389e-06
rpe	-1.11696	-2.16889	0.0168413
PA2436	-1.11611	-2.16762	1.59878e-05
lptA	-1.10804	-2.15553	7.4518e-05
PA1305	-1.09994	-2.14345	0.00137212
dapA	-1.0985	-2.14132	7.94348e-05
PA1755	-1.09544	-2.13679	0.000386758
PA2860	-1.09313	-2.13336	0.000225121
dhcB	-1.09156	-2.13104	0.0230866
PA5523	-1.08939	-2.12785	2.83884e-06
PA0626	-1.08545	-2.12204	8.70906e-05
PA1913	-1.08153	-2.11628	0.000222431
PA1005	-1.07832	-2.11158	0.0013168
soj	-1.07751	-2.1104	2.30189e-05
PA1420	-1.07379	-2.10496	0.00529911
rluC	-1.06926	-2.09836	9.35202e-06
PA3033	-1.06913	-2.09816	0.00575595
PA0451a	-1.06748	-2.09576	0.00511342
PA1324.1	-1.06298	-2.08924	0.00847166
wrbA	-1.05524	-2.07806	0.000789409
phuT	-1.05361	-2.07572	0.00022392
PA0950	-1.05301	-2.07485	0.000111327
PA0976	-1.05107	-2.07206	0.00045208
mltB1	-1.0485	-2.06839	0.000286771
PA0910	-1.04816	-2.06789	0.000386758
PA1103	-1.04503	-2.06341	0.000267721
PA4457	-1.04326	-2.06087	5.06924e-06
PA4431	-1.04207	-2.05918	0.000224983
PA3278	-1.04114	-2.05786	0.000275446
PA3983	-1.04024	-2.05657	4.99525e-05
PA4359	-1.0357	-2.05011	0.0426312
PA0948	-1.03487	-2.04893	0.030269
ptsN	-1.03183	-2.04461	7.31475e-06
desB	-1.03114	-2.04364	0.00800686
PA3034	-1.02196	-2.03067	0.000196266
PA4516	-1.02099	-2.02932	3.25066e-05
PA1192	-1.02014	-2.02812	0.000892525
PA1198	-1.01723	-2.02403	0.00154907
PA3530	-1.00989	-2.01375	0.000883467
PA2534	-1.00745	-2.01035	0.00030986
PA2953	-1.00708	-2.00984	7.02759e-05
PA2108	1.00127	2.00176	0.00914795
PA2746	1.0014	2.00194	0.000132946
PA0062	1.00473	2.00656	0.0313881
cobQ	1.00525	2.00729	0.0257403
PA4754	1.00757	2.01052	0.0134539
fdnI	1.00986	2.01371	0.0302298
ansB	1.01115	2.01551	0.00230919
PA2173a	1.01769	2.02468	0.00846207
PA3840	1.01905	2.02659	0.000224716
lipC	1.02882	2.04036	0.000815151
PA1214	1.03169	2.04442	0.0200912
chpA	1.03381	2.04743	2.23027e-06
azu	1.03392	2.04758	4.15464e-06
rpmC	1.03426	2.04806	0.0277813
PA4933	1.03763	2.05285	8.56055e-05
rplA	1.03784	2.05315	0.00244669
PA1202	1.03886	2.0546	0.000221393
rpsF	1.04409	2.06206	0.000388994
PA2175	1.04628	2.0652	0.0338214
fdhA	1.04646	2.06546	9.84911e-05
PA3500	1.0483	2.0681	0.00353998
PA2370	1.04847	2.06833	0.000255119
PA1142	1.04867	2.06862	0.00344461
PA3503	1.05059	2.07138	0.0112035
PA2414	1.05077	2.07164	2.09777e-05
hisC2	1.05248	2.0741	0.00343139
PA5178	1.05315	2.07506	0.000264876
PA0554	1.05457	2.0771	0.0119973
PA0775	1.05563	2.07863	0.0135102
PA0754	1.05607	2.07926	4.4759e-06
PA5099	1.05629	2.07957	0.00816513
PA3789	1.05773	2.08165	0.000144097
PA5435	1.05991	2.0848	3.09987e-05
PA0086	1.06483	2.09193	0.00173204
pcaH	1.06774	2.09615	0.00138323
PA1663	1.07028	2.09984	0.00372482
PA2157	1.07063	2.10035	0.00292214
PA5357	1.07351	2.10455	0.000807152
PA4877	1.07465	2.10622	0.0138896
pqsE	1.07899	2.11256	0.00176602
hutC	1.08063	2.11495	0.0184739
prpD	1.08497	2.12134	0.00284141
arnT	1.08512	2.12155	0.0348939
rpsN	1.08731	2.12477	0.000166992
PA4172	1.08838	2.12635	0.009984
PA1256	1.08994	2.12866	0.000346054
PA2021	1.09733	2.13959	0.0263756
PA3233	1.09792	2.14046	0.00275577
PA2404	1.10234	2.14702	0.000738747
PA4790	1.10361	2.14892	0.00250007
PA2109	1.10703	2.15402	0.0130614
greA	1.1136	2.16385	0.000206322
pvdT	1.11665	2.16843	0.00173204
exsD	1.119	2.17197	1.73945e-05
PA5097	1.12201	2.1765	0.0225122
PA2943	1.12349	2.17873	0.0473115
PA3529	1.12427	2.17991	4.07352e-06
clpB	1.12599	2.18251	2.95594e-06
pscG	1.12629	2.18297	0.0286345
PA4702	1.1333	2.1936	1.698e-05
pcrG	1.1346	2.19558	0.00135044
rplQ	1.13742	2.19988	1.03412e-05
PA2371	1.13871	2.20185	2.69698e-06
PA2143	1.14124	2.2057	0.0158461
PA1257	1.14494	2.21137	0.00575595
PA3727	1.14799	2.21605	0.00355258
PA1129	1.15232	2.22272	0.000114182
rpsR	1.15403	2.22535	0.000196266
PA2939	1.15416	2.22555	0.00287637
PA2151	1.1542	2.2256	0.00469585
PA2407	1.15706	2.23002	0.000545291
PA1735	1.15754	2.23077	0.000234581
glpK	1.16151	2.23692	0.000640974
pnp	1.16263	2.23865	0.00343139
nuoM	1.1636	2.24015	0.000117453
spuH	1.16363	2.2402	5.74267e-07
sucD	1.16608	2.24401	0.00048738
rplP	1.17078	2.25133	0.0184314
nirS	1.17229	2.25369	0.00183235
recD	1.17476	2.25756	6.82401e-07
PA2154	1.17754	2.26191	0.00500116
rplK	1.17842	2.26328	0.00323683
acnA	1.17975	2.26538	0.00026035
PA2441	1.18018	2.26604	9.35202e-06
PA0567	1.18183	2.26865	0.00443439
PA0751	1.18267	2.26996	3.67902e-05
opmD	1.18477	2.27327	0.000134221
PA2162	1.18562	2.27461	0.000361286
exoS	1.18743	2.27746	3.65555e-08
PA4352	1.18747	2.27753	6.11885e-05
pra	1.18791	2.27823	4.32525e-06
PA2179	1.1884	2.279	0.0049006
PA0050	1.18896	2.27989	0.00178227
glgB	1.18988	2.28134	0.000385676
PA1746	1.1926	2.28565	0.000388994
PA4272.1	1.19354	2.28714	0.00154472
PA3403a	1.19632	2.29155	0.00387203
rplL	1.19814	2.29444	3.82901e-05
pcaT	1.19966	2.29685	0.00114179
PA1601	1.20269	2.30168	0.00927106
PA0776	1.20663	2.30798	0.000220014
lptF	1.20774	2.30975	0.00294459
PA3891	1.2132	2.31852	1.05345e-05
nirF	1.21773	2.32581	0.00612882
PA2172	1.21997	2.32941	0.000785909
PA5340	1.22074	2.33067	0.00209136
cyoC	1.2278	2.3421	0.0153374
PA4575	1.22997	2.34562	0.000115068
PA1870	1.2327	2.35007	0.0120691
PA0171	1.23354	2.35143	0.0413997
PA1245	1.23491	2.35366	7.63135e-08
PA3404	1.2352	2.35414	6.17574e-05
chpD	1.23745	2.35782	0.00121256
PA0553	1.24413	2.36876	0.00463628
PA2174	1.24748	2.37426	1.85667e-05
PA1051	1.24782	2.37482	0.000143874
PA5149	1.24953	2.37764	8.32859e-07
PA3191	1.25194	2.38161	0.0106349
PA0752	1.25644	2.38906	0.00108852
PA3890	1.2581	2.39181	0.00022392
nirJ	1.26502	2.40331	0.00141181
PA2164	1.26746	2.40737	0.0014543
PA1625	1.26964	2.41102	0.00173204
PA2408	1.27029	2.41209	0.00148208
PA2405	1.278	2.42503	2.55729e-05
PA0962	1.27835	2.42562	2.50816e-07
PA2433	1.27995	2.42831	0.00178227
xenB	1.28937	2.44422	0.000169784
PA3274	1.29321	2.45072	0.00986637
glk	1.29605	2.45556	0.00140758
aprI	1.30132	2.46454	2.13964e-07
hutH	1.3014	2.46469	0.00237901
PA0084	1.30153	2.46491	0.000185682
PA5212	1.30417	2.46942	0.000588886
prrF1	1.3048	2.47049	3.80211e-05
oprC	1.30711	2.47445	6.62232e-07
PA4586	1.30722	2.47463	0.00853712
PA3749	1.30747	2.47507	0.00085379
cbpD	1.31007	2.47954	6.93009e-05
arcA	1.31294	2.48447	0.000540527
PA4624	1.31334	2.48517	1.87788e-08
rpmI	1.32078	2.49801	1.68128e-05
PA0072	1.32088	2.49818	0.000115068
PA2729	1.32127	2.49887	0.00655139
pcrV	1.32325	2.50229	8.95363e-08
PA2746a	1.33093	2.51565	0.000125328
PA3559	1.33109	2.51592	0.000894314
arnE	1.3342	2.52135	0.00680335
PA2708	1.33722	2.52664	0.00150676
pelE	1.33941	2.53049	9.03803e-05
PA2163	1.34432	2.53911	3.15922e-05
algJ	1.35	2.54912	0.00469585
pelA	1.35119	2.55122	1.52874e-06
metK	1.35302	2.55446	0.000156914
PA0073	1.35588	2.55952	0.000243116
PA0088	1.35735	2.56214	1.42073e-05
exoT	1.36628	2.57806	4.13976e-09
PA0089	1.36826	2.58159	0.000264695
PA0188	1.3688	2.58256	0.000137843
chpB	1.36882	2.58259	1.21416e-07
rplT	1.37019	2.58505	4.94813e-07
PA2158	1.37021	2.58508	0.000110292
PA3691	1.37207	2.58841	0.000823602
PA0547	1.37292	2.58995	6.37593e-09
PA3785	1.37472	2.59318	5.14789e-08
hutU	1.37627	2.59597	1.77844e-05
phzA2	1.37791	2.59892	0.0323824
tufA	1.37833	2.59968	8.01191e-06
vgrG1	1.38268	2.60752	1.0714e-06
PA0550	1.38868	2.61839	0.000461243
pobA	1.39144	2.6234	3.15349e-06
arcB	1.39295	2.62615	4.76372e-06
edd	1.39476	2.62946	0.00331857
PA1324	1.39648	2.63259	1.29692e-06
PA4880	1.39916	2.63749	0.000499377
PA1111	1.40606	2.65012	0.00403301
gltR	1.41963	2.67517	0.00800686
PA5209	1.4235	2.68235	2.30189e-05
PA2171	1.42763	2.69004	0.00146819
pfpI	1.43532	2.70441	0.000222431
PA2381	1.43813	2.70969	9.95204e-10
arnF	1.4435	2.71981	0.00416134
PA1323	1.44637	2.72521	1.6782e-06
PA1830	1.45344	2.7386	1.1676e-10
PA1255	1.45413	2.73992	4.89948e-07
rfaD	1.46165	2.75423	1.00984e-05
phrS	1.47474	2.77934	6.6852e-05
pelG	1.4771	2.78388	4.94813e-07
toxR	1.4789	2.78736	0.000133006
PA1254	1.4797	2.78891	0.000152871
PA3093	1.48124	2.79189	3.30067e-08
PA2754	1.49499	2.81862	0.000517438
hcp1	1.50085	2.8301	6.86062e-08
PA3788	1.5073	2.84278	7.95818e-08
nuoN	1.50764	2.84344	1.29542e-08
PA0753	1.51429	2.85658	0.00210065
PA2409	1.51844	2.86481	0.000156914
ambD	1.52071	2.86933	0.00028412
PA2148	1.52239	2.87267	0.00028696
PA0521	1.52402	2.87591	0.00451363
exaB	1.53372	2.89532	0.0146871
PA2187	1.54351	2.91502	0.000884017
prrF2	1.54436	2.91675	1.6889e-06
clpV1	1.54458	2.9172	8.12825e-11
PA4290	1.5565	2.9414	4.30193e-06
PA2176	1.56469	2.95814	0.000206728
PA2410	1.56531	2.95942	2.86562e-05
norB	1.57862	2.98683	5.24781e-05
PA3283	1.57999	2.98968	5.33836e-07
PA0435	1.58086	2.99149	3.9954e-07
PA4171	1.59781	3.02683	6.21211e-06
PA1170	1.60257	3.03684	2.31993e-06
PA0510	1.61651	3.06633	0.0015264
PA5150	1.6213	3.07652	1.45814e-13
nirL	1.62154	3.07703	0.0354636
PA1251	1.62891	3.09279	2.07792e-09
PA2377	1.63625	3.10857	4.1759e-08
PA2133	1.63934	3.11523	0.0149852
PA2384	1.64078	3.11835	1.53036e-14
rpoC	1.64375	3.12477	1.55084e-15
PA0434	1.65058	3.13961	3.65482e-12
PA3231	1.65589	3.15118	3.93417e-05
PA3329	1.65695	3.15349	1.43868e-06
arcC	1.6843	3.21385	9.47163e-13
chpC	1.68855	3.22333	8.62264e-07
PA0525	1.70046	3.25006	3.17121e-07
PA5106	1.70951	3.2705	1.50489e-06
phnA	1.73042	3.31825	2.99835e-08
pvdN	1.73391	3.32627	0.000224716
pvdP	1.74533	3.35273	1.01018e-07
cyoD	1.76102	3.38937	9.85662e-06
PA1260	1.76195	3.39157	1.20056e-11
PA4625	1.76449	3.39753	4.11281e-12
phzD1	1.76655	3.4024	0.0148519
pcrH	1.77763	3.42862	1.47505e-12
PA4143	1.78507	3.44635	8.95188e-07
piv	1.7895	3.45695	0.0108792
osmC	1.79077	3.45999	8.60831e-10
gapA	1.80041	3.48318	0.0120691
PA2165	1.84801	3.60003	8.07837e-07
norC	1.85455	3.61639	0.00115858
phzD2	1.85811	3.62532	0.0064321
PA2393	1.85974	3.62942	3.24528e-06
PA2451	1.86252	3.63643	3.39299e-09
pvdF	1.87377	3.6649	1.91416e-07
hasAp	1.89146	3.71011	5.74826e-15
PA0512	1.89873	3.72884	0.00408575
PA2301	1.91359	3.76746	2.45037e-14
popB	1.93033	3.81143	3.96648e-19
PA2312a	1.95234	3.87	1.3833e-15
popD	1.96223	3.89665	4.72159e-18
phzC2	1.97248	3.92443	7.43422e-05
PA2141	1.97257	3.92466	5.17376e-07
PA4144	1.97689	3.93644	6.13122e-07
opmQ	1.97878	3.94159	6.2372e-08
pvdO	1.99371	3.98261	1.87002e-05
pvdQ	2.01281	4.03567	7.00175e-07
phzB2	2.02801	4.07843	0.000211539
pasP	2.03617	4.10156	2.23488e-16
PA2136	2.04159	4.117	1.06948e-05
PA3188	2.04163	4.1171	0.0102289
hasD	2.04342	4.12222	9.33608e-08
PA3328	2.05167	4.14586	1.5511e-07
pelF	2.06783	4.19256	1.54071e-10
PA2440	2.07805	4.22237	2.75691e-09
PA2180	2.12498	4.36198	1.71488e-09
PA4637a	2.13337	4.38741	1.75995e-22
PA2412	2.15044	4.43962	1.30007e-21
PA3331	2.16008	4.46939	3.29028e-15
PA2139	2.17548	4.51736	1.01676e-05
PA1134	2.18359	4.54284	1.3833e-15
pelB	2.1935	4.57414	1.1197e-12
PA5339	2.23138	4.69584	2.91947e-17
pvdA	2.23473	4.70674	3.06392e-08
PA4142	2.25226	4.76428	7.81521e-11
phzE1	2.2559	4.77632	0.000463969
pcaF	2.26695	4.81305	1.83255e-10
PA3234	2.26915	4.82038	4.04315e-21
hasE	2.28702	4.88046	7.03763e-12
PA3094	2.29304	4.90089	2.0754e-17
phzE2	2.337	5.05251	0.000537972
PA3372	2.3682	5.16295	1.47227e-10
PA2427	2.36951	5.16766	4.34917e-30
PA2531	2.39129	5.24627	3.08815e-12
PA1907	2.4223	5.36025	7.77605e-18
PA3336	2.42841	5.383	5.11088e-17
PA2140	2.44113	5.43067	6.78319e-10
PA0227	2.4494	5.46188	6.74129e-12
PA3189	2.46224	5.51073	0.00118096
PA2411	2.48601	5.60226	1.26956e-22
pvdH	2.48738	5.6076	1.35615e-21
PA0433	2.50129	5.6619	1.73256e-22
PA3235	2.50495	5.67629	2.85732e-15
ptxS	2.51013	5.6967	4.57134e-22
PA1244	2.51611	5.72039	5.82782e-30
pvdG	2.5546	5.87504	1.92439e-20
PA3335	2.58052	5.98156	3.61761e-24
PA3330	2.63671	6.21912	1.6258e-19
PA3284	2.67117	6.36947	1.09945e-16
pelD	2.74505	6.70411	1.11991e-13
ambE	2.75774	6.76338	6.62712e-48
rpsO	2.8045	6.98616	3.71326e-32
pelC	2.84192	7.16973	8.54492e-15
PA4738	2.84835	7.20176	1.06034e-12
phzF1	2.87573	7.33977	7.61716e-09
PA3190	2.88621	7.39325	5.9363e-05
PA3187	2.9065	7.49799	8.78989e-05
PA0226	2.94857	7.71983	3.25645e-16
PA2747	2.96895	7.82967	3.50237e-16
aprA	2.99072	7.94868	2.09547e-45
PA1169	3.07072	8.40192	4.72188e-19
PA4739	3.08562	8.48916	5.24473e-15
PA3332	3.24905	9.5074	3.19526e-24
PA3334	3.29567	9.81961	4.63694e-25
fabH2	3.4953	11.2769	1.77508e-42
phzF2	3.50787	11.3756	8.8059e-11
PA3371	3.55347	11.7409	9.74005e-21
PA2166	3.56444	11.8305	8.00939e-19
PA1906	3.70793	13.0677	3.48543e-32
phzG2	3.75917	13.5402	1.82647e-13
PA5482	3.83192	14.2404	2.16462e-25
PA2402	3.84107	14.331	3.76306e-71
PA3370	3.93564	15.3019	2.26366e-24
pvdL	4.26789	19.2648	4.80211e-87
PA4141	4.28205	19.4547	6.27636e-113
PA5481	4.33601	20.1962	6.11617e-48
pvdD	4.34204	20.2808	1.83037e-110
PA3369	4.46123	22.0274	6.02962e-35
PA4140	4.77617	27.4012	1.5125e-31
PA2138	4.77786	27.4334	7.11855e-46
pvdJ	4.83718	28.5848	9.16523e-107
PA2137	5.3236	40.0463	3.65542e-52
oprB	5.91661	60.4058	2.09552e-77
PA1168	7.74613	214.693	2.25516e-95
PA4139	8.02604	260.663	2.66852e-200

## Sheet: YhJH vs planktonic PAO1
Feature ID	log2FoldChange	fold change	padj
hpd	-6.66894	-101.754	9.48492e-106
PA3441	-6.22519	-74.8116	2.04826e-77
PA4148	-6.08773	-68.0126	3.39829e-71
PA5460	-5.75079	-53.847	1.54048e-104
PA4152	-5.09069	-34.0762	1.43754e-59
PA4153	-4.55438	-23.4966	2.36954e-47
phhA	-4.27975	-19.4238	2.79479e-31
PA1027	-4.2529	-19.0656	6.47502e-82
PA4149	-3.97618	-15.738	4.00282e-41
acoB	-3.94984	-15.4532	2.38519e-38
PA4022	-3.88883	-14.8134	8.67331e-47
hmgA	-3.86466	-14.5673	7.62856e-53
PA4150	-3.79574	-13.8877	1.93558e-41
acoR	-3.64452	-12.5057	5.76084e-43
pcrG	-3.63378	-12.413	1.36207e-18
hutU	-3.59064	-12.0473	3.76932e-35
maiA	-3.49449	-11.2706	8.08113e-37
PA5099	-3.45953	-11.0007	1.8933e-24
aroP2	-3.32763	-10.0396	5.11252e-20
fahA	-3.31736	-9.96839	1.53413e-57
PA1028	-3.29776	-9.83389	1.65843e-47
hutH	-3.22689	-9.36251	1.04611e-17
PA2010	-3.07189	-8.40874	4.89666e-29
PA5352	-3.06639	-8.37677	1.72731e-20
mdcE	-3.06391	-8.36234	1.04342e-35
glcD	-3.0378	-8.21239	5.92192e-31
mdcD	-3.01168	-8.06506	3.29161e-38
glcF	-2.99598	-7.97773	4.89179e-26
pcrH	-2.97459	-7.86032	1.28678e-22
glcE	-2.9623	-7.79367	4.42147e-28
PA0216	-2.94577	-7.70484	7.92307e-35
PA0209	-2.9383	-7.66508	7.3123e-26
phhC	-2.87336	-7.3277	5.2616e-14
mdcC	-2.87092	-7.31534	1.80797e-18
popB	-2.86781	-7.29959	8.81389e-38
PA5097	-2.81735	-7.04869	1.24509e-11
PA4913	-2.81598	-7.04197	4.9721e-35
phhB	-2.80491	-6.98814	1.71873e-14
pcrV	-2.80037	-6.96621	8.73222e-27
PA0213	-2.79291	-6.93025	3.6092e-31
popD	-2.74001	-6.68077	1.52682e-30
exsC	-2.72529	-6.61292	5.58799e-34
PA4023	-2.63157	-6.19699	5.20233e-19
PA5348	-2.60406	-6.07993	2.18969e-34
ambA	-2.43567	-5.41014	3.01651e-13
PA2780	-2.41892	-5.3477	6.51604e-17
phhR	-2.40045	-5.27969	1.069e-09
PA4154	-2.37705	-5.19473	8.54427e-11
PA3080	-2.34892	-5.09442	1.2449e-26
PA1419	-2.34243	-5.07157	4.53064e-16
PA1418	-2.34036	-5.06431	3.63947e-18
PA1711	-2.3398	-5.06231	1.3e-18
aruD	-2.32806	-5.02129	1.2032e-16
PA0214	-2.29627	-4.91185	1.63526e-18
PA3923	-2.25187	-4.76301	4.59641e-20
aruC	-2.20738	-4.61835	6.34773e-15
PA0215	-2.19095	-4.56606	1.66881e-16
PA2779	-2.15851	-4.46454	5.5362e-10
PA3924	-2.1297	-4.37626	4.55986e-20
PA0878	-2.11826	-4.34169	6.07931e-10
aruG	-2.1086	-4.31272	6.46308e-12
PA0883	-2.10637	-4.30606	2.71331e-09
PA0274	-2.07418	-4.21105	1.8368e-07
PA2006	-2.04969	-4.14016	1.23573e-15
PA4902	-2.02965	-4.08305	2.10625e-12
PA3430	-2.02415	-4.06752	2.10309e-14
PA5096	-2.01679	-4.04684	3.02088e-06
PA3758	-1.97406	-3.92872	1.40428e-10
PA3420	-1.9723	-3.92392	6.42132e-18
PA3757	-1.97219	-3.92363	2.31193e-10
opdH	-1.9676	-3.91116	5.2435e-16
PA2778	-1.9568	-3.882	1.97132e-08
PA4063	-1.95566	-3.87894	6.54856e-11
PA4680	-1.94626	-3.85374	1.2766e-10
PA4581.1	-1.94502	-3.85044	0.00962046
PA5153	-1.9428	-3.8445	1.30764e-19
crcZ	-1.93487	-3.82345	3.52894e-14
PA2781	-1.90835	-3.75381	4.63826e-12
PA1651	-1.90699	-3.75027	1.38791e-14
PA3600	-1.88904	-3.70388	7.06737e-11
PA1420	-1.88854	-3.7026	5.7785e-08
PA3079	-1.88496	-3.69342	1.65043e-18
exsB	-1.87886	-3.67784	7.98845e-09
PA1617	-1.87512	-3.66833	6.42455e-13
lipA	-1.87102	-3.65791	4.34279e-12
PA5536	-1.86675	-3.64709	4.36399e-06
PA0452	-1.85887	-3.62723	6.98435e-07
PA3277	-1.855	-3.61752	1.00102e-13
gbuA	-1.83225	-3.56093	2.17127e-12
PA2146	-1.8144	-3.51714	2.02365e-11
PA0113	-1.80261	-3.4885	3.89931e-08
PA5103	-1.7874	-3.45193	1.94503e-09
PA3759	-1.78522	-3.44672	5.42253e-12
napD	-1.76892	-3.40798	6.98961e-09
PA1761	-1.76843	-3.40683	6.22822e-10
PA3390	-1.75791	-3.38207	0.000567538
aruF	-1.74452	-3.35083	6.21494e-09
PA0880	-1.73692	-3.33323	0.000984186
PA0174	-1.72546	-3.30685	1.20586e-08
PA0451a	-1.69389	-3.23528	8.15582e-07
PA0173	-1.68859	-3.22341	3.78061e-11
exoS	-1.68714	-3.22018	1.06402e-15
PA2190	-1.68438	-3.21401	5.43992e-06
PA5383	-1.68266	-3.21019	4.1194e-07
PA4630	-1.67776	-3.1993	1.27486e-08
exsD	-1.67625	-3.19597	2.4925e-11
PA4681	-1.67548	-3.19425	2.47491e-10
PA5094	-1.6713	-3.18501	7.36803e-06
PA3860	-1.66789	-3.17751	1.13057e-13
PA1931	-1.6535	-3.14595	2.10122e-05
PA5095	-1.64689	-3.13158	1.33398e-05
PA2365	-1.64311	-3.12338	2.50381e-06
PA0112	-1.63918	-3.11489	3.34262e-06
PA2897	-1.63379	-3.10328	1.73604e-09
PA3760	-1.62869	-3.09233	7.58468e-14
PA5167	-1.62422	-3.08275	1.2632e-13
flp	-1.62108	-3.07606	1.08476e-05
PA4837	-1.62022	-3.07422	7.20669e-09
aruB	-1.61712	-3.06762	2.17234e-09
PA3429	-1.61688	-3.06711	2.42255e-07
PA1762	-1.61444	-3.06193	5.3127e-10
PA3601	-1.61227	-3.05732	2.54533e-09
PA3842	-1.61144	-3.05556	2.79675e-05
PA1760	-1.60146	-3.0345	1.20586e-08
PA0175	-1.5856	-3.00133	8.77731e-07
popN	-1.5847	-2.99945	7.89753e-05
PA4925	-1.58045	-2.99064	5.89356e-07
PA3427	-1.5745	-2.97832	2.24139e-13
PA0851	-1.56973	-2.96849	1.99444e-07
PA4641	-1.56506	-2.9589	1.39552e-06
pntB	-1.56476	-2.95828	3.47124e-09
pntAB	-1.54769	-2.92348	9.96344e-06
PA1759	-1.54562	-2.91928	9.43661e-08
snr1	-1.54171	-2.9114	1.18419e-06
PA0178	-1.54139	-2.91074	8.98189e-07
PA1140	-1.53526	-2.8984	5.45195e-09
PA0788	-1.52984	-2.88753	4.06999e-08
pscB	-1.52941	-2.88667	0.000417232
PA5152	-1.52661	-2.88107	1.40846e-10
napF	-1.52576	-2.87938	4.94955e-09
PA3761	-1.51983	-2.86757	5.81609e-12
PA0754	-1.51917	-2.86627	1.86918e-11
PA0217	-1.51707	-2.86209	1.54362e-08
PA0177	-1.51389	-2.85579	4.8243e-06
napE	-1.51345	-2.85493	4.71143e-06
trxB2	-1.51172	-2.85149	5.40315e-06
PA3723	-1.5094	-2.84692	1.05653e-08
PA1930	-1.50757	-2.84331	7.41833e-08
PA5093	-1.50123	-2.83083	2.99008e-05
PA3986	-1.4907	-2.81026	8.26095e-14
PA1342	-1.49021	-2.80931	3.62247e-09
alkB1	-1.48915	-2.80724	2.33955e-06
aer2	-1.48356	-2.79638	3.6192e-06
PA1728	-1.48102	-2.79146	2.72673e-05
PA0882	-1.4804	-2.79026	0.00017773
napA	-1.47845	-2.78648	1.26056e-08
PA0776	-1.47425	-2.7784	3.66741e-06
PA3009	-1.46846	-2.76726	6.99802e-09
PA0276	-1.46136	-2.75368	2.11607e-05
PA0622	-1.46024	-2.75154	1.22513e-12
fklB	-1.45717	-2.7457	3.54649e-06
PA0623	-1.45326	-2.73826	1.41849e-11
PA3389	-1.45116	-2.73427	0.000773399
napC	-1.45034	-2.73272	8.9834e-05
PA1922	-1.44973	-2.73157	3.573e-05
PA4025	-1.44912	-2.73041	6.40368e-09
PA2122	-1.445	-2.72262	4.21577e-09
PA4520	-1.44364	-2.72006	4.6978e-11
PA1190	-1.43953	-2.71232	0.00135701
PA0111	-1.43141	-2.69709	2.02743e-05
PA4573	-1.42876	-2.69215	4.99474e-06
PA4682	-1.41911	-2.67421	2.82098e-10
PA2142a	-1.4081	-2.65387	1.06258e-05
PA0881	-1.40306	-2.64462	0.000792361
PA1916	-1.40212	-2.6429	4.72565e-05
PA4909	-1.40202	-2.64271	4.79815e-07
fruI	-1.40064	-2.64019	5.89403e-08
PA1500	-1.39177	-2.624	0.000694327
PA2920	-1.3904	-2.62151	6.85403e-06
PA3414	-1.38265	-2.60748	0.00130514
PA1650	-1.3826	-2.60738	4.50774e-08
exoT	-1.38048	-2.60354	5.17748e-09
atuG	-1.37944	-2.60167	1.21706e-06
PA4654	-1.37789	-2.59889	0.000242888
ampDh3	-1.37592	-2.59534	2.76821e-10
aotP	-1.37544	-2.59448	2.20954e-06
PA0839	-1.37481	-2.59334	1.31597e-08
lecA	-1.37464	-2.59303	0.000230821
PA0110	-1.36955	-2.58391	0.00021206
PA0719	-1.36834	-2.58174	0.000141594
PA0624	-1.36705	-2.57942	2.35535e-09
PA4910	-1.36546	-2.57659	6.33085e-05
cdhB	-1.35738	-2.56219	0.0235641
PA2312a	-1.35375	-2.55575	1.63163e-07
senC	-1.35304	-2.55449	1.2755e-07
PA2174	-1.35081	-2.55056	2.31867e-06
PA2919	-1.34823	-2.546	9.58573e-05
PA2362	-1.33793	-2.52788	1.6024e-07
PA0619	-1.33345	-2.52005	1.4112e-08
PA5444	-1.3318	-2.51716	3.62314e-05
PA1763	-1.33055	-2.51498	9.74781e-07
PA4500	-1.32843	-2.51129	8.48436e-07
PA0900	-1.32223	-2.50052	3.93656e-07
gcvT2	-1.32062	-2.49773	1.25721e-07
bdlA	-1.31774	-2.49275	2.53304e-06
PA3688	-1.31667	-2.49091	9.91514e-05
PA5102	-1.3166	-2.49079	0.000130513
PA4017	-1.31548	-2.48885	0.00017413
PA3668	-1.3126	-2.48389	1.61893e-06
cdhC	-1.30986	-2.47917	0.026225
PA0891	-1.30898	-2.47767	1.79088e-06
PA0634	-1.30787	-2.47576	8.88126e-07
rcpA	-1.30699	-2.47425	2.91392e-05
PA4908	-1.30556	-2.47179	6.91235e-05
PA1355	-1.30335	-2.46802	3.37478e-05
PA1784	-1.30271	-2.46691	2.03263e-05
PA3922	-1.30208	-2.46583	2.0175e-07
PA0879	-1.30157	-2.46496	9.58573e-05
PA0633	-1.29459	-2.45307	1.39552e-06
pprA	-1.28952	-2.44446	0.000508437
PA0826	-1.28912	-2.4438	1.97976e-05
mdcA	-1.28499	-2.43681	2.15486e-09
PA3928	-1.28491	-2.43667	0.000671321
rcpC	-1.27671	-2.42285	0.000219276
PA0107	-1.27261	-2.41598	3.39462e-05
PA2364	-1.2724	-2.41563	3.6165e-06
PA4907	-1.27171	-2.41448	1.24291e-06
PA0277	-1.27114	-2.41352	0.000904862
PA5020	-1.26849	-2.40909	1.92039e-05
PA1518	-1.26677	-2.40622	0.000709192
eutB	-1.26661	-2.40596	8.85728e-08
PA4836	-1.25965	-2.39438	0.000253566
PA4911	-1.25438	-2.38564	0.0035488
PA3415	-1.25433	-2.38557	0.0030619
PA0718	-1.25383	-2.38474	0.000282383
spuB	-1.25377	-2.38464	1.85535e-06
PA2550	-1.25186	-2.38148	9.54105e-06
PA0219	-1.25153	-2.38094	0.0011237
PA1997	-1.24687	-2.37325	6.324e-07
PA3416	-1.24616	-2.37209	0.00156967
PA4980	-1.2451	-2.37035	0.00926311
PA0720	-1.24405	-2.36862	5.28457e-05
sdaA	-1.24236	-2.36584	1.67616e-05
pntAA	-1.24064	-2.36303	1.09427e-06
amiA	-1.2389	-2.36018	1.5286e-05
ldcA	-1.23209	-2.34906	3.57763e-08
spuA	-1.23059	-2.34663	1.07488e-05
PA2609	-1.22732	-2.34132	5.61958e-07
PA2363	-1.22171	-2.33223	1.44497e-07
PA5527	-1.21827	-2.32668	1.60983e-05
PA0618	-1.21438	-2.32042	3.76439e-07
coxA	-1.21372	-2.31935	3.30572e-05
PA0983	-1.21135	-2.31555	0.00130971
PA4145a	-1.20433	-2.3043	0.000468996
cysC	-1.20427	-2.30421	0.000903422
PA1341	-1.20184	-2.30033	1.07528e-06
PA0960	-1.20175	-2.30019	0.000443009
PA3787	-1.19836	-2.29479	4.82312e-05
PA2368	-1.19675	-2.29222	0.000317586
PA1648	-1.19294	-2.28618	7.20759e-05
argR	-1.19212	-2.28489	6.33085e-05
PA0179	-1.1917	-2.28423	0.000217359
PA1851	-1.1888	-2.27963	0.000115872
PA2367	-1.18845	-2.27908	0.00294841
PA1334	-1.18742	-2.27745	4.01532e-05
PA1324.1	-1.18624	-2.2756	0.00166516
PA5019	-1.18612	-2.2754	0.000284022
PA5545	-1.18593	-2.2751	2.98375e-08
PA2366	-1.18346	-2.27121	0.00221749
aotQ	-1.18325	-2.27088	1.08624e-05
PA1545	-1.18132	-2.26784	5.9797e-08
PA4108	-1.1795	-2.26498	0.000124698
PA2369	-1.17406	-2.25645	8.86213e-05
PA0713	-1.17154	-2.25252	3.50715e-06
tadG	-1.17113	-2.25189	0.00017773
PA4782	-1.17107	-2.25178	0.00145669
PA1470	-1.1709	-2.25153	9.61907e-05
PA0620	-1.16714	-2.24566	6.73537e-08
rgsA	-1.16694	-2.24536	0.0231969
PA1618	-1.16403	-2.24083	2.34401e-06
PA4912	-1.16266	-2.23869	0.000989969
PA0625	-1.15863	-2.23245	2.1675e-07
coIII	-1.1525	-2.22299	0.000557578
PA0451	-1.1511	-2.22084	0.00189133
cioB	-1.14851	-2.21684	4.68108e-05
PA5384	-1.14541	-2.21209	0.0428665
PA0621	-1.14509	-2.2116	7.07446e-07
PA2441	-1.14094	-2.20525	4.20721e-05
PA5168	-1.13843	-2.20141	3.36236e-05
PA2090	-1.13544	-2.19685	0.0135503
PA3089	-1.13383	-2.1944	0.00071062
exoY	-1.13241	-2.19224	0.00019231
PA1356	-1.1323	-2.19208	1.68798e-05
PA1845	-1.1278	-2.18526	0.0363253
PA5106	-1.12315	-2.17822	0.00273487
PA2031	-1.12276	-2.17764	3.40273e-06
PA4298	-1.12268	-2.1775	0.00060272
PA4498	-1.12218	-2.17676	6.77398e-06
PA0614	-1.121	-2.17498	0.000309737
aotM	-1.11676	-2.16859	2.69376e-05
PA1887	-1.11667	-2.16846	0.000588097
PA5169	-1.11587	-2.16725	9.06837e-05
PA2938	-1.11445	-2.16513	0.00104031
PA1208	-1.11401	-2.16447	0.00154756
fruK	-1.1139	-2.16429	0.000253566
PA0874	-1.11361	-2.16386	0.0433524
PA5154	-1.11099	-2.15993	0.0020303
PA1885	-1.11027	-2.15886	0.000665393
hutI	-1.11004	-2.15852	9.10936e-05
aruE	-1.10991	-2.15832	1.43803e-05
PA1697	-1.10744	-2.15463	0.0422379
PA3259	-1.10734	-2.15449	0.00241891
PA0787	-1.10651	-2.15325	0.00269155
fdnH	-1.10581	-2.1522	0.00606459
PA2361	-1.10536	-2.15153	1.79586e-06
PA5482	-1.10365	-2.14898	0.0100858
PA0109	-1.10261	-2.14742	0.00159835
atuC	-1.10108	-2.14516	1.3479e-05
PA0635	-1.0995	-2.14281	0.00019231
PA0769	-1.09705	-2.13918	0.000359453
PA5116	-1.09673	-2.13869	0.000160689
exbB1	-1.09488	-2.13595	0.00113869
PA4499	-1.09287	-2.13298	0.000155012
PA2118a	-1.09237	-2.13225	0.00237333
PA0617	-1.09149	-2.13094	3.62603e-05
tadZ	-1.09087	-2.13003	7.94436e-05
PA4093	-1.09016	-2.12898	0.0224193
PA5047	-1.08774	-2.1254	0.00151192
rnc	-1.08539	-2.12195	0.000282383
PA4341	-1.08491	-2.12124	3.92248e-05
PA3667	-1.07561	-2.10761	6.24826e-05
PA1550	-1.07356	-2.10462	0.000402798
PA1417	-1.07293	-2.1037	0.0025593
PA1753	-1.07135	-2.10141	0.002246
PA4018	-1.06861	-2.09741	0.0025928
tadC	-1.06723	-2.0954	0.000164708
PA0636	-1.06518	-2.09243	2.34477e-05
PA2159	-1.06392	-2.0906	0.0106353
PA2790	-1.05758	-2.08144	0.000724326
PA5376	-1.05499	-2.07771	1.33398e-05
PA2937	-1.05249	-2.07411	0.00207447
era	-1.05124	-2.07231	0.000679618
PA0631	-1.04961	-2.06997	0.000839361
PA2091	-1.04843	-2.06828	0.0235519
PA2150	-1.04502	-2.0634	0.0139859
PA3417	-1.0438	-2.06165	0.0043685
PA1415	-1.04374	-2.06157	0.0025944
PA0639	-1.04345	-2.06116	0.000172191
PA2074	-1.04239	-2.05963	0.0041131
PA3216	-1.04168	-2.05863	0.00167776
PA1521	-1.03873	-2.05442	0.000676509
PA1499	-1.03665	-2.05146	0.016399
PA3945	-1.03654	-2.05131	0.00179429
blc	-1.03487	-2.04893	0.000773399
PA0640	-1.03377	-2.04736	0.000465507
PA2573	-1.03289	-2.04613	0.000406454
hutG	-1.03257	-2.04567	0.000522645
PA5540	-1.03153	-2.04419	0.0128456
PA3340	-1.03035	-2.04253	0.00013175
panE	-1.03012	-2.0422	4.11369e-05
glmR	-1.02897	-2.04057	0.0032912
PA3957	-1.02834	-2.03968	0.0030396
rbsA	-1.02709	-2.03791	7.95191e-05
PA1221	-1.02649	-2.03707	0.00447526
PA0915	-1.0256	-2.03581	0.0356893
PA0637	-1.02559	-2.03579	0.00056116
PA0641	-1.02533	-2.03543	4.10456e-06
PA0626	-1.0245	-2.03426	0.000156603
PA2870	-1.02439	-2.03409	0.00142342
tadA	-1.02328	-2.03254	0.000844482
rbsB	-1.02306	-2.03223	6.48906e-05
gbuR	-1.02072	-2.02893	0.00377687
PA5048	-1.01565	-2.02182	0.00036669
PA2088	-1.01487	-2.02072	0.00303544
arnB	-1.01377	-2.01918	0.0145896
PA0038	-1.00889	-2.01236	0.0151054
PA3513	-1.00752	-2.01045	0.00285803
PA4611	-1.00683	-2.00949	0.00201958
PA0638	-1.00616	-2.00855	0.000669525
PA2608	-1.0041	-2.0057	0.000104223
PA0916	-1.004	-2.00556	0.000393885
spuI	-1.00341	-2.00474	1.13905e-05
desB	-1.00249	-2.00346	0.00672828
fruA	-1.00136	-2.00188	0.000277185
nosF	-1.00114	-2.00158	0.00338195
PA2566	-1.00058	-2.0008	1.70183e-05
lldD	1.00458	2.00636	0.000895653
PA1429	1.00496	2.00689	0.00014186
pagL	1.00676	2.00939	0.00747885
atpG	1.01233	2.01717	0.00576393
PA3174	1.01274	2.01773	0.00144094
ccpR	1.01284	2.01787	0.00138979
PA1657	1.0131	2.01824	0.00901202
PA1601	1.01624	2.02264	0.0267979
PA0088	1.01808	2.02522	0.00149532
fepD	1.0203	2.02835	0.000113923
pra	1.02453	2.03429	7.4401e-05
pheT	1.02544	2.03557	0.000281521
PA2820	1.02568	2.03591	2.16466e-05
PA1316	1.03484	2.04889	7.68304e-05
PA4594	1.03806	2.05347	8.3301e-05
PA5021	1.03955	2.05559	0.000618295
folD	1.03969	2.05578	0.000340695
PA2410	1.04002	2.05625	0.00819558
azu	1.04234	2.05956	2.08135e-06
argG	1.04244	2.05971	0.000111752
PA2530	1.04262	2.05996	0.000990233
PA4966	1.04549	2.06406	0.0230311
hisC2	1.04572	2.06439	0.00256898
ppiC2	1.04574	2.06442	0.0180405
rpmH	1.04884	2.06887	0.00502122
hasR	1.05103	2.07201	0.000284385
pvdN	1.06344	2.08991	0.0351728
gltA	1.06411	2.09088	8.82843e-05
PA2119	1.0643	2.09116	1.33398e-05
PA3450	1.06505	2.09224	0.00196814
rplV	1.06632	2.09408	0.00658761
holA	1.06929	2.0984	0.0107827
PA2565	1.07012	2.09961	1.25073e-05
PA2588	1.0705	2.10016	1.1282e-06
PA4586	1.07127	2.10128	0.0311124
PA1629	1.07256	2.10316	0.00184505
PA4963	1.07478	2.1064	3.5818e-05
atpF	1.07609	2.10831	0.000406445
PA4171	1.07939	2.11314	0.00362527
PA3766	1.08041	2.11464	0.000105897
rpsS	1.0834	2.11903	0.00854228
PA2943	1.08502	2.1214	0.0456619
PA3659	1.08876	2.12691	0.00112105
PA0089	1.08937	2.12781	0.00416508
PA1847	1.08973	2.12835	4.49402e-05
PA0529	1.09272	2.13276	0.000104124
PA0144	1.09312	2.13335	1.26941e-05
nqrE	1.09873	2.14165	0.00432987
PA3371	1.10141	2.14564	0.0130697
aer	1.10165	2.14601	6.79725e-06
PA3485	1.10253	2.14731	0.0360736
PA2767	1.10278	2.14769	0.00174019
PA0868	1.10307	2.14811	0.000293303
rplL	1.10423	2.14985	0.000122676
PA0535	1.10427	2.1499	0.00889085
PA0747	1.10937	2.15751	1.20525e-05
PA0267	1.10952	2.15775	0.00168192
cysS	1.10959	2.15784	7.31369e-06
PA5231	1.10971	2.15802	0.00371987
cyoC	1.11164	2.16091	0.0248702
PA1054	1.11343	2.1636	4.54076e-06
PA0805	1.12345	2.17868	3.8416e-05
ambC	1.12561	2.18194	0.00575735
osmC	1.12808	2.18568	0.000230685
PA2754a	1.13044	2.18925	0.00819558
PA3905	1.13098	2.19007	0.00281586
PA2745	1.13487	2.19599	9.34382e-05
etfB	1.13537	2.19675	2.91718e-06
pasP	1.13763	2.2002	1.40945e-05
PA1663	1.14708	2.21465	0.000986787
adhA	1.15196	2.22216	4.21572e-05
PA4336	1.15276	2.22339	8.98189e-07
PA3262	1.15926	2.23343	4.11151e-07
aspS	1.16172	2.23724	0.000669525
PA3906	1.16221	2.23801	0.0043685
pilM	1.16596	2.24382	1.2538e-06
PA0731	1.16597	2.24383	2.55077e-06
eraR	1.16794	2.24691	0.00645059
PA4936	1.16971	2.24966	2.60687e-07
PA1655	1.17214	2.25345	0.000369841
sigX	1.17481	2.25763	6.53356e-08
PA3888	1.17489	2.25776	0.000618807
PA2020	1.17677	2.2607	0.00444346
PA2531	1.17814	2.26285	0.00179429
PA5303	1.18166	2.26837	0.00645351
ppyR	1.18371	2.27161	0.00951414
nqrC	1.18627	2.27564	0.000646109
PA1654	1.19152	2.28393	0.00017883
PA5518	1.19411	2.28804	9.15219e-07
PA2451	1.19807	2.29433	0.000281521
hslU	1.20096	2.29893	3.05744e-05
algB	1.20658	2.30789	9.86963e-05
PA4272.1	1.20718	2.30886	0.000904746
PA0791	1.2099	2.31321	3.27978e-06
PA0433	1.21403	2.31985	1.15828e-05
PA0962	1.21517	2.32167	7.03778e-07
PA4351	1.21538	2.32202	4.95459e-05
pvcD	1.21544	2.32211	0.0186511
psrA	1.21687	2.32442	1.44689e-05
PA2786	1.21707	2.32475	0.0135059
PA1229	1.21996	2.3294	0.000284022
PA3908	1.22001	2.32948	0.000161524
PA3988	1.22161	2.33206	0.00196139
PA3907	1.22361	2.33531	0.00107716
ambE	1.22829	2.34289	7.5488e-10
PA3677	1.23109	2.34745	3.96892e-05
PA3889	1.2319	2.34876	1.22786e-05
aprI	1.23377	2.35181	6.09019e-07
rplK	1.23597	2.35539	0.00127629
PA1877	1.23814	2.35895	8.92658e-06
PA1134	1.24069	2.36311	1.93394e-05
pqsL	1.2409	2.36346	0.00177412
hasD	1.24251	2.36611	0.00229233
etfA	1.24474	2.36976	2.47174e-09
PA2384	1.24684	2.3732	9.10828e-09
PA3370	1.25761	2.39099	0.00447526
rpsO	1.26239	2.39894	6.48293e-07
PA1852	1.26249	2.39909	1.64738e-05
fimV	1.26675	2.4062	5.54127e-07
PA0779	1.27491	2.41983	1.48599e-08
PA4615	1.28393	2.43501	2.06812e-06
PA1127	1.28518	2.43713	5.36639e-10
pqsH	1.28645	2.43927	1.88139e-07
ambD	1.28756	2.44115	0.00218611
PA2898	1.28902	2.44361	0.00446455
hcp1	1.29119	2.44729	3.40273e-06
PA3094	1.29432	2.45261	5.39145e-06
dnaX	1.29706	2.45727	2.70927e-06
PA2377	1.29957	2.46156	1.65963e-05
cyoA	1.30049	2.46312	0.000170655
PA3234	1.30161	2.46504	2.31619e-07
hasE	1.30199	2.46569	0.000282846
toxR	1.30545	2.4716	0.000678552
PA1746	1.306	2.47255	4.61934e-05
pheA	1.31276	2.48417	7.70106e-05
pvdR	1.3137	2.48578	0.000810042
PA2427	1.3138	2.48596	1.37148e-09
pvdF	1.32195	2.50003	0.000383889
PA1747	1.32877	2.51188	0.000393205
PA5340	1.32955	2.51324	0.000440135
PA5159	1.33075	2.51533	4.89561e-07
trxB1	1.33944	2.53053	1.90116e-10
PA4621	1.34369	2.538	3.94686e-09
serC	1.34625		2.44016e-05
pqsD	1.35418		5.41868e-05
PA1853	1.35714		1.09037e-05
pqsE	1.35926		2.35502e-05
PA2393	1.3601		0.000964765
tpiA	1.37752		4.3737e-05
PA1303	1.3863		3.89819e-05
oprH	1.39004		7.64735e-11
PA2083	1.39044		1.61258e-06
lolA	1.39112		5.46134e-10
PA4507	1.39195		8.18322e-05
PA4335	1.39561		6.45332e-07
PA1631	1.40077		1.06929e-06
PA2692	1.40158		3.76439e-07
pqqC	1.40415		5.2039e-09
mmsA	1.40825		1.11169e-10
phnA	1.41079		7.30042e-06
PA3690	1.41098		4.5806e-11
PA5295	1.41722		2.68445e-10
aprE	1.41732		8.8418e-07
pvdP	1.426		1.59032e-05
fepB	1.42806		2.29889e-09
PA2262	1.42869		1.31483e-07
opmD	1.43069		9.02009e-07
PA2412	1.43669		5.36639e-10
aprD	1.43767		4.51151e-07
PA3369	1.44235		0.000355247
PA3614	1.44327		1.9179e-11
PA2411	1.44842		4.33266e-08
PA4673	1.45095		1.2101e-05
PA0070	1.45193		5.48041e-08
pnp	1.45522		8.28226e-05
pqsC	1.45574		1.73291e-06
gdhA	1.46288		8.43087e-06
PA3094.3	1.46713		0.0478036
PA2737	1.46716		5.87021e-07
PA1975	1.46764		5.86573e-05
PA1203	1.4691		2.82555e-05
PA1656	1.47144		2.43343e-07
lasA	1.47365		1.10745e-06
aprF	1.47534		1.31972e-06
PA5083	1.47761		0.000164138
mexI	1.47791		8.63153e-10
mgtE	1.48086		1.88774e-09
PA2299	1.48888		2.18078e-05
pvdQ	1.5021		0.000309325
opmQ	1.50693		5.25155e-05
PA5158	1.51468		1.17728e-09
mmsB	1.51571		6.18401e-13
PA1653	1.51753		0.000713801
dadA	1.52118		7.77893e-07
glcB	1.52308		7.73123e-13
PA1251	1.53379		1.05653e-08
pqsB	1.53696		9.88679e-07
PA1244	1.5374		1.72208e-11
PA5232	1.5377		1.47627e-08
cyoD	1.54956		9.14039e-05
PA3271	1.56139		3.78061e-11
pvdH	1.56868		5.74256e-09
PA2415	1.5713		2.21733e-08
PA5156	1.57162		2.31334e-07
ftsK	1.57233		2.91553e-15
PA3235	1.58399		1.57215e-06
pqqB	1.60289		1.03428e-07
PA1196	1.60736		1.18123e-07
arcD	1.60866		7.28642e-07
PA5182	1.60913		2.32141e-08
PA1503	1.60973		6.03634e-06
PA3431	1.61684		5.62031e-05
tufB	1.61689		1.65188e-11
PA2298	1.61734		1.86994e-08
aprA	1.62116		1.22153e-13
PA2847	1.6217		4.07137e-08
PA1630	1.62379		7.23935e-10
liuD	1.62456		6.90094e-12
PA5339	1.62477		1.70111e-09
PA3529	1.62942		1.10871e-12
pmtA	1.63072		1.4825e-11
pqqD	1.63142		1.34942e-06
PA4142	1.65389		2.98886e-06
dht	1.65747		8.40487e-10
PA1126	1.67151		6.81946e-12
PA1343	1.69319		6.03643e-06
ercS'	1.69751		7.07548e-11
PA4671	1.69794		2.81151e-08
pbpG	1.69864		7.64395e-16
liuB	1.70429		2.22908e-12
fpr	1.70891		2.93332e-06
PA4289	1.71213		2.26413e-07
hscA	1.71549		4.42777e-16
grpE	1.71823		4.10591e-11
PA3232	1.72085		2.49853e-06
PA2759	1.72395		3.94686e-09
PA4438	1.72735		4.65767e-05
PA0188	1.73717		1.80274e-07
PA3890	1.74955		1.52426e-08
lasB	1.75095		8.43436e-09
PA2552	1.7513		6.20003e-16
PA3432	1.75802		0.000337999
acnB	1.77518		4.81053e-18
PA3065	1.77878		1.11711e-07
PA2414	1.78257		3.64706e-15
PA1245	1.78478		2.52465e-16
mexH	1.79969		5.11481e-12
pvdA	1.80256		9.69036e-06
aspA	1.80813		1.68762e-17
PA5412	1.80913		8.98452e-17
PA0187	1.81211		2.92168e-09
prs	1.81921		7.39131e-15
pdxH	1.81999		2.04111e-15
PA1201	1.83056		2.47431e-15
PA1288	1.83483		5.40816e-15
pqqF	1.83641		1.9545e-09
argA	1.83957		1.10151e-12
PA3233	1.85501		1.42527e-08
mqoB	1.85536		1.17755e-15
wzz	1.85986		3.74621e-16
PA0947	1.87251		3.37486e-11
pqqH	1.87498		5.00491e-18
PA3891	1.8783		1.087e-13
fdx2	1.88794		2.87886e-15
mexG	1.89098		4.10067e-10
sth	1.89307		2.47515e-19
dapB	1.89506		2.35998e-15
PA3678	1.89708		7.64395e-16
hscB	1.90419		9.75513e-20
iscU	1.90681		1.2423e-20
iscA	1.91806		1.80629e-19
PA3066	1.94405		1.3471e-13
himA	1.95162		2.27457e-14
bkdB	1.96304		2.91394e-09
idh	1.96381		4.53064e-16
bkdA2	1.97396		1.37206e-11
PA4156	1.98691		1.36207e-18
PA0572	1.98963		8.86071e-07
PA1035	1.99634		2.68653e-16
clpB	1.99641		3.2536e-19
bkdA1	1.99747		3.69444e-16
liuC	2.01651		5.07279e-11
pvdG	2.02665		3.70341e-13
bexR	2.05056		8.66397e-13
pqqE	2.07924		4.15794e-20
cbpD	2.08935		5.61072e-12
aceA	2.11511		4.09176e-24
PA2715	2.11867		2.4592e-07
iscR	2.14404		1.11158e-26
PA4917	2.16014		3.77253e-20
PA3532	2.17124		1.9179e-11
PA1031	2.18332		1.86648e-26
PA2553	2.18478		6.02505e-27
iscS	2.19336		5.0724e-23
PA2554	2.20124		1.799e-22
PA4352	2.218		1.2032e-16
PA2753	2.22282		9.11654e-11
PA0200	2.22953		3.05474e-14
acsA	2.23151		1.51273e-15
PA1405	2.25336		2.85932e-18
groES	2.25503		1.70065e-17
lpdV	2.29809		1.16305e-10
PA2137	2.34015		2.71946e-10
PA1598	2.35552		9.48321e-14
liuA	2.35916		4.14563e-16
dnaJ	2.36131		1.47787e-25
dnaK	2.37051		2.58171e-29
PA2555	2.38402		1.60867e-25
piv	2.38874		0.000202503
PA4290	2.38939		4.48291e-14
PA2716	2.39054		1.81864e-23
PA5084	2.39284		2.18483e-16
htpG	2.40629		8.99652e-28
ptxR	2.40966		6.42786e-19
PA5082	2.41122		9.55104e-16
pvdL	2.42994		2.42064e-28
ibpA	2.43597		1.14923e-22
PA2138	2.44225		2.83788e-12
PA1673	2.45213		1.09025e-11
PA4881	2.47825		1.26606e-11
PA2691	2.48126		4.0226e-25
prpD	2.4895		2.17699e-15
PA5157	2.52085		9.99614e-13
PA3067	2.58557		4.26513e-16
chiC	2.60082		5.5362e-10
rfaD	2.61395		2.3071e-18
gcvH2	2.62727		2.54367e-08
PA4141	2.63195		1.19223e-42
groEL	2.63856		3.62472e-27
PA1597	2.66093		1.09989e-22
PA5027	2.67206		3.3712e-21
secG	2.70503		5.29648e-37
PA4746.2	2.71081		0.000170655
cmaX	2.78134		2.3386e-39
PA0797	2.84712		1.78491e-31
PA1200	2.85096		3.90377e-36
PA5475	2.89744		4.09305e-17
liuR	2.90996		7.42385e-31
PA4669.1	2.92573		3.4291e-06
pvdJ	2.93672		2.57451e-39
pvdD	2.94342		1.42021e-50
oprG	2.94662		6.58759e-15
PA2261	2.96231		2.3157e-25
PA2402	2.97444		1.1914e-42
PA4377	3.17281		3.6092e-31
rhlB	3.21055		5.84921e-30
PA1199	3.22269		1.44318e-57
rhlA	3.27185		3.16799e-29
himD	3.28317		1.91996e-47
ipk	3.37998		7.78486e-57
PA0794	3.38055		3.50854e-50
PA2679	3.39132		3.20004e-31
prpB	3.51163		1.35801e-49
PA2263	3.54372		2.99493e-36
PA4348	3.57248		7.90856e-28
ptxS	3.59737		4.8355e-46
PA0793	3.61344		2.93824e-38
phrS	3.62814		1.38395e-28
PA1289	3.72621		3.20811e-43
PA5030	3.73915		4.55821e-49
PA2260	3.97168		1.86569e-51
prpC	4.11325		1.28748e-74
PA1048	4.47292		1.65983e-101
bfrB	5.30615		1.18671e-88

## Sheet: wspF vs YhJH
feature id	log2FoldChange	fold change	padj
mmsB	-6.92324	-121.368	1.7424e-211
wspF	-6.69296	-103.462	4.41667e-72
mmsA	-6.62274	-98.5467	2.39448e-210
bfrB	-5.57929	-47.8116	1.29717e-97
prpC	-5.08249	-33.8831	1.23222e-108
prpB	-4.98923	-31.7619	2.33981e-88
PA0797	-4.88079	-29.4622	2.59635e-73
PA1048	-4.40591	-21.1987	7.72229e-99
PA0747	-4.40524	-21.189	1.12893e-78
PA0745	-4.27616	-19.3755	1.2983e-101
PA0744	-4.25943	-19.152	1.34819e-85
PA0746	-4.06938	-16.7883	2.42089e-52
himD	-3.89116	-14.8374	3.81925e-65
psrA	-3.84949	-14.4149	3.94875e-49
PA5030	-3.79702	-13.9001	1.89682e-49
PA0793	-3.68621	-12.8724	6.21342e-39
PA3710	-3.58074	-11.9649	3.02182e-62
ipk	-3.4817	-11.1711	6.30528e-60
PA4377	-3.34756	-10.1793	1.05348e-34
PA2260	-3.31911	-9.98049	2.27588e-39
PA0794	-3.31348	-9.94159	3.12123e-48
cmaX	-3.09732	-8.55825	6.63564e-48
PA3568	-3.09119	-8.52197	6.65279e-41
PA1199	-3.05237	-8.29571	4.81507e-52
liuR	-3.03186	-8.17863	2.08862e-32
PA4669.1	-3.01323	-8.0737	1.88368e-06
PA4746.2	-2.91507	-7.54263	3.28219e-05
PA1289	-2.91056	-7.51909	1.06551e-26
aceA	-2.84864	-7.20321	5.29517e-43
secG	-2.82687	-7.09533	2.93962e-40
PA2263	-2.81052	-7.01539	8.4228e-25
PA3678	-2.78419	-6.88852	9.47363e-31
rhlA	-2.78381	-6.88669	2.83963e-21
PA2679	-2.70674	-6.52843	2.52698e-20
PA4348	-2.68105	-6.41321	1.5562e-17
PA1200	-2.6495	-6.2745	2.01849e-31
PA1035	-2.64509	-6.25536	1.01276e-27
PA3262	-2.57643	-5.96463	1.66543e-31
oprG	-2.57409	-5.95497	1.41118e-11
PA2027	-2.57191	-5.94598	2.70492e-13
PA2261	-2.49057	-5.61998	2.77559e-18
PA2555	-2.47231	-5.54933	3.02878e-27
PA1127	-2.46674	-5.52794	2.24796e-35
PA3067	-2.44747	-5.45459	1.68468e-14
fepB	-2.42741	-5.37928	5.25655e-25
PA1405	-2.40268	-5.28784	3.72949e-20
PA0947	-2.35807	-5.12685	2.22937e-16
PA1126	-2.35133	-5.10295	9.643e-22
PA1031	-2.34854	-5.09307	2.98907e-30
lpdV	-2.34136	-5.06779	4.16224e-11
PA4438	-2.31	-4.95884	3.9206e-08
PA4881	-2.2768	-4.84602	4.56961e-10
ftsK	-2.25537	-4.77458	1.07852e-30
htpG	-2.25059	-4.75878	2.38126e-24
rhlB	-2.24424	-4.73787	6.36755e-15
PA5157	-2.22826	-4.68568	2.30493e-10
pdxH	-2.21868	-4.65469	5.21647e-22
liuA	-2.21157	-4.63178	2.99102e-14
PA2554	-2.19702	-4.5853	3.42956e-22
aspA	-2.19511	-4.57924	5.25655e-25
PA2716	-2.17182	-4.50591	1.64277e-19
PA1343	-2.16953	-4.49875	1.10734e-08
phrS	-2.15339	-4.44873	7.27118e-11
PA4440	-2.1334	-4.38751	8.07468e-13
PA5082	-2.12068	-4.349	1.63404e-12
PA5475	-2.10833	-4.31193	1.5294e-09
PA1288	-2.09835	-4.28219	2.07863e-19
PA2692	-2.09719	-4.27876	1.22694e-14
PA5027	-2.06992	-4.19863	3.25881e-13
PA4889	-2.03236	-4.09072	2.04623e-11
bexR	-2.02913	-4.0816	1.83689e-12
PA2553	-2.02794	-4.07823	2.85803e-23
PA5217	-2.02566	-4.07178	2.9785e-17
liuE	-2.02382	-4.0666	4.49091e-14
prs	-2.00589	-4.01636	1.14322e-17
bkdB	-1.98417	-3.95635	1.59811e-09
etfB	-1.97927	-3.94294	1.44459e-17
wzz	-1.97519	-3.93179	4.57942e-18
mdcA	-1.95939	-3.88898	2.04747e-19
ibpA	-1.9565	-3.8812	7.29962e-15
PA3567	-1.9478	-3.85785	9.06162e-16
PA1597	-1.93996	-3.83695	1.057e-12
PA4156	-1.93606	-3.82659	1.18491e-17
PA1673	-1.92531	-3.79818	1.27195e-07
himA	-1.9146	-3.77008	7.36487e-14
PA0731	-1.90841	-3.75394	4.85036e-15
PA5084	-1.90823	-3.75348	4.38142e-11
PA2691	-1.89056	-3.70779	3.14769e-15
bkdA2	-1.88733	-3.69951	1.05317e-10
liuC	-1.87927	-3.67889	1.05117e-09
groEL	-1.86127	-3.63327	8.63297e-14
PA0929	-1.85846	-3.6262	1.29606e-18
PA1363	-1.84677	-3.59694	8.19043e-08
PA1630	-1.82696	-3.5479	4.35314e-12
dnaJ	-1.82404	-3.54071	1.07499e-15
ptxR	-1.82069	-3.5325	1.41164e-11
iscR	-1.81899	-3.52835	2.22171e-19
gcvH2	-1.81894	-3.52822	8.63981e-05
rluC	-1.81269	-3.51296	3.06954e-16
dnaX	-1.78847	-3.45449	2.23192e-11
PA3677	-1.77758	-3.42851	1.57281e-09
PA2564	-1.77303	-3.41772	1.68468e-14
PA0668.4	-1.76091	-3.38912	0.00375369
groES	-1.75638	-3.3785	5.31284e-11
PA3450	-1.74963	-3.36272	1.17932e-07
PA5295	-1.7491	-3.36148	3.42502e-15
trxB1	-1.7477	-3.35824	3.15024e-17
PA2552	-1.74404	-3.34971	9.31924e-16
PA5182	-1.74197	-3.34492	1.02842e-09
PA5412	-1.73612	-3.33139	1.78249e-15
PA0149	-1.73415	-3.32684	1.06384e-10
lolA	-1.73214	-3.32221	5.96186e-15
dhcA	-1.72978	-3.31677	1.03484e-05
PA2534	-1.70548	-3.26137	1.04409e-11
glcB	-1.70536	-3.2611	6.34022e-16
PA2820	-1.70425	-3.25858	1.33673e-13
PA2759	-1.69554	-3.23898	7.47649e-09
PA3066	-1.68989	-3.22632	1.48596e-10
PA2082	-1.68817	-3.22247	5.06352e-09
bkdA1	-1.68427	-3.21378	1.00082e-11
pqsC	-1.67644	-3.19639	2.07337e-08
PA2847	-1.65951	-3.15909	2.27545e-08
idh	-1.65911	-3.15822	1.04646e-11
liuD	-1.65313	-3.14516	2.99396e-12
PA0200	-1.64826	-3.13455	2.46872e-08
liuB	-1.64492	-3.12729	1.49029e-11
mqoB	-1.64131	-3.11949	1.927e-12
pgsA	-1.63982	-3.11626	4.53098e-08
omlA	-1.6396	-3.11579	1.56655e-11
PA3709	-1.63832	-3.11303	8.36235e-14
PA3532	-1.6383	-3.113	4.38556e-07
tufB	-1.63427	-3.10431	9.35417e-12
PA4457	-1.63377	-3.10322	1.3143e-14
chiC	-1.62829	-3.09146	0.000185055
PA1201	-1.62394	-3.08215	2.98755e-12
pilC	-1.62041	-3.07462	1.80879e-10
PA5303	-1.61844	-3.07043	6.20452e-05
mexG	-1.60167	-3.03495	1.37145e-07
PA1598	-1.59694	-3.02501	3.59652e-07
PA0020	-1.59376	-3.01836	1.30865e-09
PA3822	-1.59156	-3.01375	9.33806e-07
pqsB	-1.58867	-3.00772	3.27921e-07
PA2737	-1.58622	-3.00261	4.10288e-08
nrdR	-1.58261	-2.99511	4.93317e-07
PA1047	-1.58232	-2.9945	4.72946e-10
PA4029	-1.58111	-2.99201	1.95221e-07
PA0572	-1.56562	-2.96004	0.000131113
ppyR	-1.56528	-2.95935	0.000340988
soxR	-1.56321	-2.95511	5.99549e-13
sth	-1.56107	-2.95072	1.98023e-13
dnaK	-1.55596	-2.94029	5.29676e-13
PA3091	-1.55053	-2.92924	3.49088e-14
pfeR	-1.53915	-2.90623	4.68187e-13
PA1853	-1.53889	-2.9057	4.2917e-07
PA4332	-1.52715	-2.88217	7.99886e-12
fepD	-1.51955	-2.86702	3.03454e-09
femI	-1.51937	-2.86666	1.81127e-12
pqsH	-1.5193	-2.86652	3.65994e-10
PA0472	-1.51924	-2.8664	6.1792e-12
aer	-1.50867	-2.84548	1.48715e-10
PA5083	-1.50628	-2.84076	0.000104534
PA2715	-1.50281	-2.83395	0.000186403
phuT	-1.49303	-2.81479	1.439e-08
iscS	-1.48923	-2.80739	5.62046e-11
PA2299	-1.4883	-2.80558	1.99777e-05
tpiA	-1.48783	-2.80466	6.68476e-06
PA3271	-1.4865	-2.80208	3.29881e-10
dapB	-1.48231	-2.79396	8.55594e-10
PA2748	-1.48145	-2.79229	6.87455e-10
PA1198	-1.48042	-2.7903	3.92533e-07
PA2753	-1.47966	-2.78883	1.5699e-05
PA1631	-1.47437	-2.77863	2.76788e-07
acsA	-1.47208	-2.77422	3.53276e-07
PA5518	-1.47065	-2.77147	7.79417e-10
PA2575	-1.46915	-2.76858	1.01705e-05
PA4324	-1.46326	-2.7573	2.23192e-11
PA4709	-1.46004	-2.75116	3.77745e-06
acnB	-1.4572	-2.74575	2.02624e-12
lexA	-1.45375	-2.7392	3.94745e-10
PA3174	-1.45341	-2.73854	2.25453e-06
PA2565	-1.44986	-2.73181	1.17384e-09
pncB2	-1.44807	-2.72842	1.1729e-08
PA3094.3	-1.44434	-2.72139	0.0391593
pqqD	-1.43957	-2.71239	2.04462e-05
PA3085	-1.43952	-2.7123	2.0804e-07
PA2083	-1.43847	-2.71033	6.77232e-07
PA4843	-1.43606	-2.70582	1.69728e-07
PA3766	-1.4328	-2.69971	1.44617e-07
PA3034	-1.42896	-2.69253	1.32605e-08
PA3899	-1.42764	-2.69006	7.19827e-10
atuR	-1.41874	-2.67352	3.14647e-06
PA1034	-1.4187	-2.67345	2.36369e-05
PA1196	-1.41802	-2.67218	3.26628e-06
PA2983	-1.4085	-2.65462	8.10748e-07
lasB	-1.40756	-2.65287	5.30833e-06
PA1503	-1.40487	-2.64793	7.2896e-05
prpD	-1.40453	-2.64731	1.72908e-05
oprH	-1.39978	-2.63862	4.80532e-11
PA5529	-1.39563	-2.63104	7.37096e-10
PA2786	-1.39407	-2.6282	0.0033722
PA1653	-1.38672	-2.61483	0.00168153
pmtA	-1.38534	-2.61233	1.29478e-08
fimV	-1.38026	-2.60314	2.94145e-08
pruR	-1.3752	-2.59405	5.4894e-07
dapA	-1.37393	-2.59176	1.36474e-07
dadA	-1.36823	-2.58153	9.18326e-06
PA5528	-1.36388	-2.57376	1.32605e-08
pqqE	-1.36301	-2.57222	2.66972e-09
gltA	-1.36096	-2.56856	1.96185e-07
foxI	-1.35725	-2.56196	1.83141e-10
PA3768	-1.35584	-2.55946	1.52869e-07
pqqF	-1.35319	-2.55477	1.28688e-05
dsbC	-1.35092	-2.55074	4.77022e-05
PA2982	-1.35066	-2.55029	4.76386e-05
ercS'	-1.3471	-2.544	2.8606e-07
PA2588	-1.34556	-2.54128	3.35535e-10
pqsA	-1.34466	-2.53971	2.03495e-07
PA3904	-1.34457	-2.53955	2.42136e-05
hscB	-1.3321	-2.5177	4.07139e-10
PA3432	-1.33183	-2.51722	0.0058094
PA2766	-1.33177	-2.51711	4.38766e-05
rpoZ	-1.32573	-2.50659	1.59811e-09
rhl	-1.32221	-2.50049	6.88408e-05
PA0943	-1.31927	-2.4954	5.22013e-08
PA1192	-1.31829	-2.49371	2.77697e-06
PA1967	-1.31524	-2.48843	1.53423e-07
PA5313	-1.31293	-2.48446	8.37449e-09
PA2613	-1.31085	-2.48088	4.66503e-09
PA5517	-1.30425	-2.46956	0.000308709
mexH	-1.30379	-2.46876	7.23234e-07
trpS	-1.29925	-2.46101	2.14216e-05
PA4667	-1.29335	-2.45096	3.83578e-08
trpF	-1.29311	-2.45056	5.95506e-08
ribA	-1.29271	-2.44988	9.52728e-08
PA1966	-1.29061	-2.44632	5.16084e-05
PA3905	-1.29053	-2.44617	0.000393656
PA1287	-1.28796	-2.44183	2.41954e-07
PA1364	-1.28793	-2.44177	0.000552474
PA3940	-1.28644	-2.43925	2.74908e-08
pvcD	-1.28214	-2.432	0.00983796
PA3665	-1.28092	-2.42993	8.12317e-06
PA2298	-1.28036	-2.42899	9.72147e-06
PA4441	-1.2788	-2.42637	1.35799e-07
minD	-1.27603	-2.42171	4.76805e-06
fhp	-1.27234	-2.41554	2.65237e-07
PA4917	-1.27005	-2.41171	1.52869e-07
grpE	-1.26643	-2.40566	1.53631e-06
PA3008	-1.26572	-2.40447	2.02066e-07
PA1053	-1.26531	-2.40378	8.58769e-08
PA1305	-1.26177	-2.39791	7.04414e-05
PA3690	-1.26056	-2.39589	5.14528e-09
ribF	-1.25836	-2.39223	5.36099e-06
PA3065	-1.25787	-2.39142	0.00017283
PA3660	-1.25473	-2.38623	2.73014e-07
PA3747	-1.25453	-2.3859	1.87153e-05
PA4595	-1.25165	-2.38113	7.90915e-08
PA2567	-1.25055	-2.37932	7.42081e-07
PA5237	-1.24891	-2.37662	5.96178e-06
PA4276.1	-1.24777	-2.37474	0.0206796
pssA	-1.24482	-2.3699	1.16131e-05
PA2379	-1.24037	-2.36259	3.99507e-05
aprE	-1.23735	-2.35765	1.90584e-05
pcnB	-1.23536	-2.3544	2.7031e-05
PA2262	-1.23257	-2.34985	6.17404e-06
fleR	-1.23109	-2.34745	3.2334e-07
pilM	-1.23041	-2.34633	2.15421e-07
folD	-1.22997	-2.34562	1.29032e-05
sdhC	-1.22668	-2.34028	0.000120445
argG	-1.2265	-2.33999	3.03897e-06
PA0715	-1.22643	-2.33987	1.89393e-07
PA1229	-1.22545	-2.33828	0.000206426
ubiE	-1.22393	-2.33583	6.17404e-06
PA0922	-1.22139	-2.33171	4.3813e-05
PA3966	-1.21939	-2.32848	5.00232e-05
femR	-1.21835	-2.32681	1.17115e-06
amrZ	-1.2183	-2.32672	0.000112388
vfr	-1.21609	-2.32316	1.43183e-06
speA_1	-1.21551	-2.32223	2.18141e-06
PA2745	-1.21327	-2.31863	2.27777e-05
PA3202	-1.21254	-2.31746	2.62927e-05
ppa	-1.21194	-2.3165	7.60369e-05
PA3988	-1.21184	-2.31632	0.00159193
ptsN	-1.21171	-2.31611	3.27976e-08
migA	-1.21144	-2.31569	3.22212e-06
PA3278	-1.20795	-2.31009	6.98905e-06
leuS	-1.20715	-2.30881	3.65562e-05
prtR	-1.20678	-2.30822	7.26051e-06
nuoA	-1.20317	-2.30245	1.17322e-05
PA0535	-1.19557	-2.29035	0.00330744
PA1369	-1.19327	-2.28671	9.8803e-05
ppiB	-1.19235	-2.28525	9.07386e-08
PA3232	-1.18962	-2.28092	0.00146816
PA1847	-1.18854	-2.27923	5.34062e-06
wbpB	-1.18792	-2.27825	0.00226691
gdhA	-1.18767	-2.27784	0.00031652
PA1629	-1.18657	-2.27611	0.000363292
gcdH	-1.18573	-2.27478	5.74276e-07
phoP	-1.18522	-2.27398	1.1909e-07
aspS	-1.18406	-2.27216	0.000357657
PA3201	-1.183	-2.27048	2.41304e-07
iscA	-1.17935	-2.26474	7.19701e-08
xseB	-1.17769	-2.26215	0.00657526
ftsY	-1.1773	-2.26153	7.55971e-05
PA3712	-1.17229	-2.25369	8.10153e-08
pqqC	-1.17153	-2.2525	1.38897e-06
PA2229	-1.17093	-2.25157	4.40991e-05
hscA	-1.17055	-2.25097	6.23618e-08
PA3900	-1.16866	-2.24803	1.93049e-06
cysM	-1.16662	-2.24485	4.28977e-05
PA2857	-1.16538	-2.24293	0.000745793
dinB	-1.16486	-2.24212	1.01102e-05
PA2902	-1.16303	-2.23927	0.000268742
PA4360	-1.16155	-2.23698	3.59466e-06
PA2563	-1.1614	-2.23674	1.21179e-05
PA3817	-1.16075	-2.23574	6.08015e-06
PA3683	-1.15966	-2.23405	0.000199655
cueR	-1.15707	-2.23003	3.35178e-06
PA5021	-1.15634	-2.22891	8.83644e-05
PA4335	-1.15578	-2.22804	4.09854e-05
dht	-1.1554	-2.22746	2.51519e-05
PA4746	-1.15477	-2.22649	9.37431e-05
PA1269	-1.15363	-2.22472	2.82844e-05
PA0716	-1.15351	-2.22454	3.16143e-05
rfaD	-1.1523	-2.22267	0.000145576
PA3109	-1.14977	-2.21879	0.000155524
PA2436	-1.14953	-2.21842	3.60611e-06
tal	-1.1482	-2.21637	6.52521e-07
rhlR	-1.14588	-2.21281	1.48107e-07
PA0356	-1.14565	-2.21245	0.00151375
rpmH	-1.14564	-2.21244	0.00142302
spoT	-1.14427	-2.21034	3.90244e-05
faoA	-1.14319	-2.20869	4.5832e-07
PA1564	-1.14219	-2.20715	0.000557992
leuA	-1.14049	-2.20456	1.03653e-05
recR	-1.13824	-2.20113	0.00486089
PA3572	-1.13767	-2.20026	0.000200267
PA4753	-1.13715	-2.19946	4.84561e-05
pilD	-1.13684	-2.19898	0.000136001
pckA	-1.13621	-2.19802	8.77143e-07
pbpG	-1.13463	-2.19563	1.51458e-07
PA1203	-1.13352	-2.19394	0.00121432
PA2581	-1.13287	-2.19294	1.51621e-05
lasA	-1.12115	-2.17521	0.000262206
PA3982	-1.12105	-2.17505	6.15276e-05
PA3828	-1.11995	-2.1734	7.44481e-06
rfaE	-1.1192	-2.17226	3.11164e-05
PA3906	-1.11696	-2.1689	0.00493023
PA2802	-1.11537	-2.1665	3.93095e-05
PA2990	-1.1142	-2.16475	9.27001e-06
PA1005	-1.1136	-2.16384	0.00040569
PA2559	-1.11063	-2.1594	4.21087e-07
PA2767	-1.10854	-2.15628	0.00128432
greB	-1.10797	-2.15542	0.00315919
pfeS	-1.10639	-2.15306	4.23452e-06
PA3907	-1.10461	-2.1504	0.00272353
PA0471	-1.10401	-2.14951	1.65817e-06
trmU	-1.10064	-2.14449	2.70994e-05
fdx2	-1.09989	-2.14338	6.92773e-06
PA4183	-1.09981	-2.14326	0.00172084
pqqH	-1.09743	-2.13974	8.19709e-07
PA4617	-1.09468	-2.13566	1.08705e-05
PA3084	-1.09372	-2.13424	1.55786e-05
wrbA	-1.09147	-2.1309	0.000218876
PA3626	-1.09116	-2.13045	0.000656998
hemO	-1.08991	-2.12861	7.39023e-08
PA3033	-1.08802	-2.12582	0.00236914
PA3001	-1.08785	-2.12557	7.80717e-06
ptxS	-1.08724	-2.12467	2.91097e-05
PA5515	-1.08619	-2.12313	0.000109299
PA0150	-1.08553	-2.12216	0.00043382
PA4963	-1.0819	-2.11682	2.49033e-05
msbA	-1.08105	-2.11557	5.00232e-05
PA4465	-1.07813	-2.1113	4.82096e-06
PA4960	-1.07721	-2.10995	1.10526e-05
PA4961	-1.07561	-2.10761	1.0155e-05
PA1656	-1.07499	-2.1067	0.000202787
PA3664	-1.07486	-2.10652	0.000120371
PA3431	-1.07206	-2.10243	0.00751472
phoQ	-1.07077	-2.10056	1.12724e-05
PA4046	-1.06639	-2.09419	0.00202457
pyrE	-1.06313	-2.08945	4.73179e-06
PA0984	-1.05976	-2.08458	0.000405959
PA3676	-1.05824	-2.08238	7.12949e-06
PA1103	-1.0578	-2.08176	0.000104075
PA2988	-1.05713	-2.08079	0.000195656
PA0144	-1.05664	-2.08009	2.12867e-05
xcpQ	-1.05622	-2.07947	7.77804e-05
PA1316	-1.05501	-2.07773	4.09854e-05
PA1836	-1.05479	-2.07742	0.000416682
PA1655	-1.05475	-2.07736	0.00119128
PA2119	-1.05415	-2.0765	1.34514e-05
PA2380	-1.05367	-2.0758	0.00192368
xcpP	-1.05347	-2.07551	1.01829e-06
rnr	-1.05335	-2.07535	1.92539e-07
glnS	-1.0523	-2.07383	6.97572e-05
PA0950	-1.04896	-2.06904	5.43079e-05
PA5055	-1.0486	-2.06853	0.00120315
PA5232	-1.04837	-2.06819	0.000164516
PA2854	-1.04644	-2.06543	2.2732e-05
PA3908	-1.04443	-2.06255	0.00116714
rpe	-1.04379	-2.06164	0.0161347
PA2453	-1.04233	-2.05956	0.00309801
PA4400	-1.04187	-2.0589	1.05237e-05
rplM	-1.03999	-2.05621	7.04414e-05
PA2860	-1.03992	-2.05611	0.000241285
desA	-1.03816	-2.05361	8.24681e-06
moaB2	-1.03799	-2.05337	0.000100044
PA3211	-1.03639	-2.0511	7.84216e-06
iscU	-1.03459	-2.04854	1.16488e-06
capB	-1.03264	-2.04577	0.000447858
mmsR	-1.0317	-2.04443	0.000326806
PA4352	-1.03053	-2.04277	0.000248002
ppiD	-1.02964	-2.04151	0.000866952
PA3345	-1.02933	-2.04108	0.000198961
rnpA	-1.02689	-2.03763	0.00139301
PA1429	-1.02641	-2.03694	7.27656e-05
PA1623	-1.02362	-2.03301	2.13977e-05
pqqB	-1.02222	-2.03104	0.00096347
PA3458	-1.01916	-2.02673	0.000118235
rpsT	-1.01857	-2.02591	0.000289221
PA4032	-1.01784	-2.02488	9.88025e-05
PA4486	-1.01598	-2.02227	0.00279829
mgtE	-1.01386	-2.0193	6.05535e-05
PA5289	-1.01313	-2.01829	0.00247847
wbpA	-1.01222	-2.01701	0.00198281
PA3213	-1.01127	-2.01569	0.000364774
mucR	-1.01005	-2.01398	6.67382e-05
PA2865	-1.00866	-2.01205	1.80777e-05
PA2062	-1.0086	-2.01196	0.000357657
PA4336	-1.007	-2.00973	1.92581e-05
anr	-1.00411	-2.0057	0.0018351
PA5519	1.0013	2.0018	0.000414165
toxA	1.00655	2.0091	0.000131361
PA4144	1.00721	2.01002	0.0130805
pntAB	1.00787	2.01094	0.00661929
PA2157	1.0079	2.01098	0.00286114
chpB	1.00929	2.01291	7.26691e-05
cspD	1.01011	2.01406	0.000363292
PA3023	1.01052	2.01463	0.00235175
PA2169	1.01061	2.01477	0.00697
PA1559	1.01176	2.01637	0.00475618
PA3417	1.01339	2.01865	0.0042887
PA0252	1.01385	2.01929	0.023449
pcaG	1.01482	2.02065	0.000737889
PA4505	1.01827	2.0255	0.0111003
PA3691	1.01975	2.02756	0.0115838
PA0220	1.02008	2.02803	0.000571305
PA2121	1.02161	2.03018	0.00184248
ftsZ	1.02321	2.03243	2.77626e-05
PA3275	1.0251	2.0351	0.00443792
PA1500	1.02564	2.03586	0.0156185
PA0891	1.02566	2.03589	0.000228152
exbB2	1.02671	2.03738	0.00817822
PA5324	1.02826	2.03957	9.98453e-05
PA2030	1.02953	2.04136	6.48643e-06
moeA1	1.02991	2.04189	0.00447498
ladS	1.0311	2.04358	3.8618e-06
PA3944	1.0324	2.04543	0.000387871
PA0838	1.0327	2.04586	7.26691e-05
PA0451	1.03295	2.04621	0.00455922
PA4980	1.03432	2.04815	0.0311191
glyA2	1.03474	2.04875	0.00247847
PA5101	1.03547	2.04978	0.00177491
PA2878	1.03641	2.05111	0.00195794
PA5435	1.03651	2.05126	2.34094e-05
PA2039	1.03705	2.05203	0.00906357
PA2411	1.03759	2.05279	0.000118305
aotQ	1.0381	2.05352	0.00011557
PA2099	1.03946	2.05546	0.0025198
PA1216	1.04044	2.05686	0.0283502
PA5543	1.04171	2.05866	0.00418868
PA3597	1.04185	2.05887	0.0032161
algX	1.04251	2.05981	0.0122243
PA1839	1.04455	2.06272	0.000630728
PA1354	1.04907	2.0692	0.000749357
PA3971	1.04932	2.06956	0.000127225
PA4143	1.05046	2.07119	0.00452362
pntAA	1.05051	2.07126	4.58538e-05
PA3511	1.05207	2.0735	0.00880526
clpA	1.05254	2.07417	0.000590943
PA1517	1.05281	2.07457	0.000256463
PA2427	1.05571	2.07873	1.2395e-06
PA1061	1.05865	2.08299	6.91109e-05
PA5376	1.05913	2.08368	9.98075e-06
PA3042	1.06231	2.08828	0.000276815
PA3774	1.06399	2.0907	0.0451919
PA1494	1.06425	2.09108	6.64593e-05
PA5211	1.06509	2.0923	0.00102834
aruE	1.06729	2.09549	2.58038e-05
napF	1.06729	2.0955	7.20799e-05
PA1997	1.06877	2.09764	2.24207e-05
PA1349	1.0718	2.10206	0.000194213
PA0521	1.0723	2.10279	0.0332271
PA0107	1.07288	2.10364	0.000480212
PA1922	1.07306	2.1039	0.00318486
antB	1.07437	2.1058	0.00538783
PA2912	1.07479	2.10641	0.0117471
algL	1.07673	2.10926	0.00981086
nirJ	1.07712	2.10982	0.00381669
PA5544	1.08259	2.11783	2.33475e-06
PA2374	1.08421	2.12021	5.32587e-05
PA4603	1.08508	2.1215	0.00017636
arnF	1.0853	2.12181	0.0243848
ssrS	1.08704	2.12437	3.89366e-05
PA0434	1.08787	2.1256	4.7758e-06
gcl	1.08925	2.12763	0.00101616
PA2364	1.08981	2.12846	7.91507e-05
PA0604	1.09352	2.13394	5.52861e-05
PA4145a	1.09392	2.13454	0.00138321
PA1625	1.09532	2.13661	0.0047413
PA3277	1.09579	2.13731	3.19626e-05
hcpB	1.09611	2.13777	0.00599621
PA0165	1.09664	2.13856	0.00244639
PA0502	1.09681	2.13881	7.12949e-06
PA2897	1.09722	2.13942	9.02096e-05
rbsB	1.0988	2.14176	1.12436e-05
PA5527	1.10133	2.14552	8.93619e-05
coIII	1.10373	2.14909	0.000720113
PA4654	1.10659	2.15336	0.00356323
PA3559	1.10719	2.15426	0.00419681
PA4657	1.10956	2.1578	0.00013951
PA5540	1.11073	2.15955	0.00485972
spuH	1.11107	2.16006	9.33806e-07
lipC	1.11128	2.16038	0.0001092
PA5536	1.11237	2.162	0.0119913
aotM	1.11321	2.16326	2.26906e-05
PA4154	1.11374	2.16406	0.00619088
rplQ	1.11421	2.16476	8.0043e-06
PA0007	1.11426	2.16484	5.12466e-05
PA3789	1.11502	2.16598	2.39446e-05
PA2161	1.1163	2.1679	0.0129845
PA4903	1.11663	2.16839	0.000881539
PA0132	1.11688	2.16878	0.00105902
PA3442	1.11691	2.16882	0.00880526
pcaK	1.12413	2.1797	0.0144084
trpD	1.12604	2.18259	2.7923e-05
PA2060	1.12792	2.18544	0.0478783
PA0751	1.12802	2.18558	4.09854e-05
PA0216	1.12969	2.18812	2.26906e-05
PA0039	1.13104	2.19016	0.000438702
PA0851	1.13253	2.19244	0.000273515
PA5359	1.13382	2.19439	2.2641e-06
PA4311	1.13406	2.19476	2.02896e-06
PA3759	1.13539	2.19678	3.4569e-05
PA2381	1.13918	2.20256	1.08208e-06
pprA	1.14177	2.20651	0.00182512
prrF2	1.14321	2.20872	0.00031918
nirS	1.14405	2.21	0.00115783
PA1759	1.14448	2.21066	0.000107833
edd	1.14472	2.21104	0.0121015
pntB	1.14477	2.21111	2.8244e-05
acnA	1.1449	2.21131	0.000208111
PA2618	1.14543	2.21213	2.56155e-05
pvdO	1.14611	2.21317	0.0153233
xenB	1.14976	2.21877	0.00049038
PA2210	1.15363	2.22474	0.000262206
PA0388	1.15366	2.22478	0.000573864
PA3041	1.15479	2.22651	6.83788e-05
PA2781	1.15555	2.22769	7.50503e-05
PA2178	1.15599	2.22837	3.045e-05
PA0575	1.1637	2.24032	7.0444e-06
PA2158	1.16403	2.24083	0.000680406
lipH	1.16526	2.24273	0.00239498
PA3510	1.16804	2.24707	0.00056264
PA2571	1.16842	2.24765	4.21087e-07
PA3261	1.16903	2.24861	0.000612715
PA4041	1.17058	2.25102	2.06585e-05
cioB	1.17123	2.25204	2.38819e-05
PA2870	1.17167	2.25272	0.000131113
PA1212	1.17228	2.25367	0.000783195
PA1356	1.17279	2.25447	6.10154e-06
PA2156	1.17389	2.25619	0.00186945
rbsA	1.17532	2.25843	3.22212e-06
PA4656	1.18144	2.26803	2.21578e-05
glpF	1.18238	2.26951	0.00192327
cdhB	1.1833	2.27095	0.0454244
atuG	1.18366	2.27152	4.09854e-05
PA3315	1.18697	2.27674	8.66397e-05
PA1845	1.18704	2.27685	0.019884
PA0718	1.18784	2.27811	0.000492735
rmf	1.18816	2.27862	1.67808e-08
PA0916	1.19023	2.28189	1.17455e-05
norB	1.19064	2.28255	0.00137668
PA3512	1.19133	2.28364	0.000464951
xylS	1.19198	2.28466	0.000399785
PA4637	1.1925	2.28548	3.77231e-06
PA4912	1.19323	2.28665	0.000499555
PA2159	1.19402	2.2879	0.00242082
PA0544	1.19411	2.28803	0.00113045
eutB	1.19659	2.29197	4.34187e-07
PA2190	1.19833	2.29473	0.00160653
PA3040	1.19865	2.29525	9.02096e-05
PA2572	1.19891	2.29566	0.000222217
PA1916	1.19954	2.29667	0.000512913
PA0222	1.20136	2.29956	0.00592166
PA1514	1.20147	2.29974	1.3038e-05
PA1051	1.20247	2.30133	0.00010551
PA4900	1.20504	2.30544	6.36344e-05
PA5357	1.20573	2.30654	5.68617e-05
PA1885	1.20643	2.30766	0.000123335
pfpI	1.20687	2.30837	0.00139452
PA2189	1.20856	2.31107	0.000260895
pscD	1.20985	2.31314	0.000187218
PA0688	1.21006	2.31347	3.11714e-06
glk	1.21233	2.31712	0.00160323
PA1404	1.21254	2.31745	0.00203964
PA2531	1.21315	2.31843	0.000467823
PA4088	1.2142	2.32013	0.00101734
PA0884	1.21676	2.32425	0.000206426
PA4575	1.21692	2.3245	6.24515e-05
PA3509	1.21721	2.32497	0.000167284
PA0769	1.21738	2.32525	4.11289e-05
PA3273	1.21747	2.32539	0.00273476
PA1342	1.21908	2.32799	1.98322e-06
PA1837a	1.22106	2.33119	1.06031e-05
PA2345	1.22138	2.3317	1.22417e-07
PA0171	1.22334	2.33487	0.0243673
PA3786	1.22344	2.33503	1.7075e-08
PA1763	1.22569	2.33868	7.0469e-06
PA3937	1.22754	2.34168	0.00741319
PA0221	1.22937	2.34465	3.9521e-05
bdlA	1.23088	2.3471	1.07795e-05
PA3445	1.23148	2.34808	0.0015071
PA1112.1	1.23419	2.35249	0.000919322
PA2799	1.23641	2.35612	0.000339787
PA3389	1.23911	2.36052	0.00430997
PA2134	1.24028	2.36244	0.00122406
PA0512	1.2414	2.36428	0.0484819
PA0184	1.24236	2.36585	0.000696346
PA2361	1.24325	2.36732	4.21822e-08
PA4781	1.24623	2.37221	1.82965e-05
PA3749	1.24728	2.37393	0.000729251
PA2362	1.2516	2.38105	9.79378e-07
PA2151	1.25164	2.38112	0.000919006
PA0720	1.25733	2.39053	3.3575e-05
PA2358	1.25892	2.39317	0.02137
PA5424	1.26082	2.39631	7.12807e-05
PA2092	1.26257	2.39923	0.000133571
lecB	1.26551	2.40412	2.14384e-06
coxA	1.26648	2.40574	1.01374e-05
PA3783	1.26913	2.41017	1.93801e-09
PA0959	1.27072	2.41281	0.000107833
PA5047	1.27175	2.41454	9.79082e-05
PA4880	1.27326	2.41708	0.000958305
PA1214	1.27422	2.41867	0.00137982
PA1208	1.27504	2.42006	0.00014443
PA2573	1.27634	2.42224	4.87699e-06
PA1170	1.27851	2.42588	9.61995e-05
nosF	1.28146	2.43085	6.39437e-05
PA0775	1.28219	2.43208	0.000895457
PA0109	1.28266	2.43287	0.000114593
PA2754	1.28363	2.43451	0.00204678
tpbA	1.28562	2.43787	0.00017283
PA3503	1.28654	2.43942	0.00058232
napD	1.28659	2.4395	4.25907e-05
PA0433	1.28725	2.44063	5.50195e-07
glmR	1.28863	2.44295	9.02321e-05
PA2918	1.29834	2.45946	0.000134262
PA3500	1.29883	2.4603	8.17813e-05
PA3216	1.29884	2.46031	3.42386e-05
PA1236	1.30024	2.4627	8.87777e-05
PA2175	1.30059	2.4633	0.00289904
PA2433	1.30205	2.46579	0.000720298
PA0587	1.30421	2.46948	2.33749e-06
PA3985	1.30464	2.47022	1.18122e-05
PA3506	1.30528	2.47132	3.88612e-05
glgB	1.30535	2.47144	3.63666e-05
PA1917	1.30606	2.47266	0.0225959
PA0525	1.30644	2.47331	4.50826e-05
PA0719	1.30853	2.4769	0.000227077
PA3283	1.31031	2.47994	1.58377e-05
PA0476	1.31137	2.48176	2.4525e-06
spuE	1.31294	2.48447	7.46521e-05
PA5393	1.31384	2.48603	0.000399994
PA2024	1.31495	2.48794	5.56171e-05
PA2097	1.3164	2.49044	0.000236404
PA0050	1.3171	2.49165	0.000188376
pscC	1.31884	2.49466	4.26045e-07
gpuA	1.3203	2.49719	0.00438262
PA3667	1.32136	2.49901	3.27921e-07
PA2142	1.32176	2.49971	1.56852e-06
PA2188	1.32188	2.49992	0.00036382
gcvT2	1.32188	2.49992	1.01719e-07
PA1111	1.32371	2.50309	0.00411419
PA2373	1.32472	2.50485	1.06451e-06
PA1256	1.32643	2.50782	3.39793e-06
PA3328	1.32732	2.50936	0.000614813
PA0567	1.3287	2.51177	0.000514168
PA1518	1.32967	2.51346	0.000238496
PA1238	1.3304	2.51472	0.000140787
PA1881	1.33051	2.51492	7.78363e-06
PA2184	1.33152	2.51667	0.00105018
PA0473	1.33628	2.52499	3.01498e-09
PA3429	1.33813	2.52823	2.65181e-05
PA5542	1.33896	2.52969	5.7309e-08
aruF	1.34213	2.53526	1.2204e-05
PA5093	1.34322	2.53716	0.000173767
PA2173	1.34649	2.54292	4.83488e-05
senC	1.34813	2.54583	1.22417e-07
PA3191	1.34876	2.54694	0.00265757
pscG	1.34909	2.54751	0.00337349
pscO	1.35065	2.55028	0.0170375
hasAp	1.35187	2.55243	4.10288e-08
gcd	1.35238	2.55334	3.98609e-11
PA0452	1.35279	2.55406	0.000406837
PA5048	1.3532	2.55479	5.4894e-07
PA5383	1.35516	2.55826	5.9079e-05
PA0052	1.35575	2.55929	2.0017e-05
PA3688	1.35764	2.56265	4.09854e-05
phzB2	1.36387	2.57375	0.0117582
PA4899	1.36537	2.57642	3.85321e-07
PA1650	1.36587	2.57732	6.20492e-08
phzH	1.36669	2.57878	1.34848e-05
PA4027	1.36916	2.5832	1.81466e-05
aprA	1.36955	2.5839	5.59577e-10
PA2142a	1.37339	2.59078	1.45832e-05
PA2088	1.37346	2.59092	1.72093e-05
PA4925	1.37357	2.59111	1.56861e-05
PA0960	1.37417	2.59219	2.95982e-05
PA2363	1.37448	2.59274	1.6405e-09
PA0752	1.37554	2.59466	0.000127225
PA0586	1.37699	2.59726	8.79021e-07
PA2162	1.37754	2.59825	1.03552e-05
PA4025	1.37836	2.59972	3.69339e-08
PA0588	1.3802	2.60304	4.21543e-07
PA1851	1.38266	2.60748	3.54625e-06
PA0510	1.3893	2.61952	0.00350589
PA1760	1.39025	2.62124	9.29719e-07
PA2170	1.39108	2.62275	0.00079639
PA1930	1.39278	2.62584	6.83183e-07
pvdD	1.39862	2.63649	6.4925e-12
PA2301	1.39864	2.63652	1.78716e-08
PA5212	1.39878	2.63679	9.02922e-05
PA1255	1.40038	2.63971	5.17548e-07
PA0543	1.40045	2.63984	1.66496e-05
PA5019	1.40358	2.64557	7.97691e-06
PA3784	1.40581	2.64967	2.65413e-10
PA2179	1.40582	2.64968	0.000275406
PA0110	1.41058	2.65844	8.97833e-05
PA3840	1.41396	2.66467	4.20967e-08
PA3945	1.41527	2.66709	5.6495e-06
PA0900	1.41578	2.66805	3.68494e-08
pelA	1.42001	2.67588	1.54284e-07
PA0111	1.42107	2.67784	1.81466e-05
PA3928	1.42311	2.68163	8.97833e-05
PA3957	1.42563	2.68631	1.10526e-05
pyrQ	1.43128	2.69686	1.06677e-07
gltR	1.43436	2.70263	0.00379424
chpD	1.43497	2.70377	5.50762e-05
PA5020	1.43542	2.70461	6.83183e-07
PA4611	1.43814	2.70972	2.37818e-06
PA1880	1.43825	2.70992	1.33713e-11
PA1762	1.44053	2.7142	3.9206e-08
xdhA	1.4418	2.7166	1.26265e-11
PA3329	1.44357	2.71992	1.67225e-05
PA3250	1.45198	2.73583	9.51972e-06
PA1190	1.4528	2.73738	0.000844177
PA5168	1.45624	2.74393	3.16078e-08
PA0554	1.457	2.74537	9.51881e-05
phzD2	1.45703	2.74543	0.0220597
coaB	1.45924	2.74964	3.8227e-08
PA2143	1.45938	2.74989	0.000563312
PA0983	1.45997	2.75103	4.60922e-05
PA2154	1.46582	2.76221	0.000124633
PA4107	1.46673	2.76394	0.0020597
PA4877	1.46896	2.76822	0.000156457
PA1519	1.46909	2.76847	6.7153e-06
PA2163	1.46943	2.76913	1.88494e-06
PA2192	1.47186	2.77379	0.000464434
exbB1	1.47208	2.77422	3.03897e-06
PA2920	1.47462	2.77911	1.19399e-06
PA1254	1.47563	2.78104	6.15276e-05
sdaA	1.47645	2.78263	1.357e-07
PA0722	1.48623	2.80156	3.19193e-07
PA3787	1.48711	2.80326	1.64062e-07
PA0513	1.4873	2.80364	0.0267164
PA3668	1.48899	2.80692	2.77477e-08
pscF	1.49391	2.8165	0.00531546
PA2291	1.49411	2.8169	7.2941e-09
gapA	1.4943	2.81727	0.0283768
PA2136	1.50681	2.8418	0.000594759
PA4911	1.51772	2.86338	0.000178888
PA1522	1.51802	2.86397	2.92087e-10
norC	1.51903	2.86597	0.00437591
fruA	1.52659	2.88105	2.76418e-09
ambE	1.52945	2.88676	3.51575e-15
PA5444	1.53867	2.90526	8.74658e-07
napE	1.54016	2.90826	2.40959e-06
PA5102	1.54187	2.91171	3.38856e-06
rpsO	1.54211	2.91219	2.65413e-10
PA2160	1.54279	2.91356	1.26931e-08
PA2172	1.54832	2.92476	4.37747e-06
xdhB	1.55132	2.93086	3.29415e-15
PA5169	1.55351	2.9353	8.60412e-09
chpC	1.55664	2.94167	3.06962e-06
pelE	1.55798	2.94442	1.48232e-06
fruK	1.56486	2.95848	4.56985e-08
napC	1.56572	2.96025	1.44764e-05
catA	1.58151	2.99282	0.000690663
phzE2	1.58188	2.9936	0.0155804
PA2164	1.59134	3.01329	1.49482e-05
PA1221	1.59367	3.01816	1.34106e-06
PA0277	1.59418	3.01922	1.14874e-05
PA4902	1.59609	3.02323	7.38562e-08
PA2176	1.59853	3.02835	6.76218e-05
PA1617	1.60014	3.03174	1.27872e-09
PA1353	1.60125	3.03405	3.24188e-07
PA3502	1.60627	3.04463	0.00244326
PA4573	1.60903	3.05046	1.46149e-07
PA2708	1.61445	3.06195	3.51299e-05
PA2091	1.61511	3.06334	8.58507e-05
PA1931	1.61701	3.06738	2.56722e-05
PA4641	1.61783	3.06912	4.40614e-07
PA4093	1.62113	3.07616	0.000140067
PA4018	1.62914	3.09329	6.86003e-07
PA2780	1.63072	3.09668	7.07676e-08
PA3079	1.63469	3.10522	5.08832e-14
fruI	1.63741	3.11107	9.50187e-11
aruB	1.63757	3.11141	1.09601e-09
PA3758	1.63909	3.11469	1.86541e-07
aruG	1.64195	3.12087	1.63985e-07
PA5094	1.64559	3.12875	8.37581e-06
PA0826	1.64938	3.13699	1.32605e-08
PA4141	1.6501	3.13855	3.74059e-17
PA3785	1.65162	3.14187	9.56514e-12
PA1697	1.65309	3.14507	0.000591476
PA2360	1.66157	3.1636	1.54565e-11
PA2090	1.66328	3.16736	6.28453e-05
PA3420	1.67152	3.18551	6.04518e-13
PA3788	1.67743	3.19858	6.03942e-10
PA2021	1.67859	3.20114	9.37431e-05
PA1728	1.68275	3.2104	9.54431e-07
PA0788	1.68619	3.21805	8.28251e-10
PA1521	1.68695	3.21975	2.5376e-09
PA2919	1.69072	3.22818	3.41045e-07
alkB1	1.69359	3.23461	4.03649e-08
PA4681	1.69785	3.24418	1.18295e-10
PA2171	1.70286	3.25546	4.25907e-05
aroP2	1.70394	3.25788	9.93578e-06
PA4341	1.71066	3.2731	4.37866e-12
fklB	1.71974	3.29376	1.97228e-08
fdhA	1.7251	3.30602	4.74421e-12
PA0038	1.72704	3.31048	3.89548e-06
PA3842	1.7308	3.31913	4.37747e-06
PA3924	1.7437	3.34894	1.26844e-13
PA3080	1.74752	3.35782	9.73653e-15
PA2118a	1.75215	3.3686	1.27195e-07
pelG	1.75318	3.371	5.75671e-10
PA2369	1.76269	3.39329	4.38824e-10
PA0585	1.76308	3.39422	1.26265e-11
PA0112	1.76664	3.4026	3.38161e-07
PA2367	1.76674	3.40283	1.88368e-06
PA0276	1.76728	3.40411	1.06906e-07
phzE1	1.77298	3.4176	0.00376903
lipA	1.77633	3.42554	5.19888e-11
PA2122	1.7774	3.42807	1.33673e-13
PA3757	1.77754	3.4284	1.84343e-08
PA2368	1.77877	3.43133	1.16074e-08
PA3923	1.77891	3.43167	9.32673e-13
lecA	1.77924	3.43246	5.68719e-07
pcaH	1.78795	3.45323	6.83013e-09
PA3274	1.78906	3.4559	6.39736e-05
trxB2	1.79223	3.4635	3.03021e-08
PA4702	1.79787	3.47707	2.75725e-13
PA0753	1.79925	3.48038	8.09869e-05
PA0553	1.80539	3.49523	5.12484e-06
gbdR	1.80542	3.49532	4.3271e-17
PA0879	1.8112	3.50935	9.60319e-09
popN	1.81288	3.51344	3.02963e-06
PA3336	1.82355	3.53951	1.37563e-10
PA5095	1.82601	3.54555	7.62967e-07
PA4680	1.82676	3.5474	1.84416e-09
PA5104	1.8333	3.5635	1.20025e-05
PA4017	1.83358	3.56421	3.53437e-08
ambA	1.83462	3.56678	9.29439e-08
PA3860	1.83738	3.57361	1.70879e-16
pvdL	1.83796	3.57503	1.84847e-16
PA1651	1.84449	3.59126	1.23738e-13
fdnI	1.84477	3.59195	7.44481e-06
PA2173a	1.84697	3.59745	7.85372e-08
PA3601	1.85495	3.6174	3.16729e-12
PA5167	1.85832	3.62586	1.10677e-17
PA3986	1.8696	3.65432	1.79279e-21
PA2777	1.87718	3.67355	8.6025e-13
PA2146	1.87816	3.67607	3.07801e-12
PA1870	1.89909	3.72979	1.17455e-05
pvdJ	1.90046	3.73333	7.35258e-17
PA3372	1.90213	3.73766	2.41954e-07
hutC	1.90221	3.73784	1.64133e-06
PA3331	1.90572	3.74697	1.68176e-12
PA5103	1.94438	3.84873	3.89081e-11
PA2187	1.945	3.85038	6.83314e-06
PA3231	1.94575	3.85237	3.5539e-07
pelF	1.94983	3.86328	5.23868e-10
PA2778	1.95078	3.86583	1.91542e-08
PA4910	1.9574	3.88363	1.02272e-09
phzC2	1.96542	3.90527	3.40505e-05
PA3330	1.98758	3.96572	1.79137e-12
PA0274	1.98859	3.9685	6.3336e-07
PA1028	1.9925	3.97927	2.38345e-17
aruD	1.99843	3.99566	2.00765e-12
PA2365	1.99902	3.99727	3.68438e-09
PA1735	2.00617	4.01715	4.73567e-12
pelB	2.00719	4.01998	3.21313e-11
phhC	2.00823	4.02288	3.28224e-07
PA3723	2.01319	4.03672	4.34564e-15
PA2370	2.01753	4.04891	1.04887e-14
PA3600	2.01808	4.05046	2.17688e-12
PA2149	2.02538	4.07099	1.28963e-05
PA0882	2.02597	4.07265	5.56459e-08
glpK	2.03106	4.08705	4.05628e-11
fdnH	2.03299	4.09251	1.19591e-08
PA2366	2.03561	4.09995	9.7888e-09
PA2150	2.0442	4.12444	5.53428e-08
exoY	2.04916	4.13864	1.30677e-13
PA4682	2.05255	4.14839	4.26436e-21
phhR	2.0605	4.17129	2.23269e-07
aruC	2.06898	4.1959	3.37893e-13
PA1761	2.06919	4.19651	1.9172e-13
PA2371	2.07556	4.21508	3.37339e-20
PA0113	2.0788	4.22456	1.05742e-10
PA3430	2.08787	4.25121	2.79455e-15
glcE	2.08946	4.25589	4.74054e-14
pobA	2.10911	4.31425	3.06679e-13
PA4150	2.11373	4.32808	5.29982e-13
PA2148	2.11762	4.33978	6.20335e-08
PA0219	2.12128	4.3508	1.289e-09
PA4909	2.14064	4.40959	4.74667e-16
PA4581.1	2.14381	4.41929	0.00257321
PA3188	2.14532	4.4239	0.00338926
PA4637a	2.16343	4.47978	2.34078e-23
PA4023	2.16643	4.4891	5.99549e-13
crcZ	2.1678	4.49337	1.15387e-17
PA3390	2.16812	4.49439	7.78363e-06
opdH	2.19588	4.5817	7.28286e-20
PA4908	2.20325	4.60515	2.25774e-13
PA2141	2.23803	4.71753	3.69418e-09
phhB	2.24499	4.74034	1.59811e-09
PA3284	2.24787	4.74982	4.49278e-13
PA2165	2.25535	4.77451	3.15148e-10
PA4625	2.26368	4.80216	5.71336e-20
PA2139	2.26716	4.81376	1.65817e-06
glcD	2.28041	4.85817	1.55065e-17
PA4149	2.28219	4.86417	1.14789e-13
PA2440	2.29032	4.89164	1.54565e-11
PA4624	2.30272	4.93387	2.21869e-25
PA2779	2.31156	4.96421	1.9378e-11
PA2441	2.32112	4.9972	5.32364e-20
PA2138	2.33561	5.04765	1.37865e-11
acoB	2.33682	5.0519	1.67855e-13
glcF	2.34285	5.07302	5.73638e-16
PA2140	2.36499	5.1515	5.23868e-10
PA0880	2.37189	5.1762	1.19666e-06
PA0881	2.38421	5.22057	3.04484e-10
pscB	2.39563	5.26207	1.34701e-09
PA1907	2.40128	5.28273	4.71954e-18
snr1	2.41442	5.33106	1.29803e-15
PA3335	2.42311	5.36324	3.05531e-22
PA3371	2.45207	5.472	1.62519e-10
PA2180	2.45467	5.48187	8.0908e-13
PA5096	2.45487	5.48263	4.85899e-09
phzF2	2.46601	5.52514	6.9744e-07
PA5352	2.51759	5.72624	8.3306e-14
PA5348	2.54825	5.84925	5.86272e-33
PA0754	2.57525	5.95972	9.89206e-33
PA3189	2.5766	5.96534	0.000298125
pcaF	2.57905	5.97548	1.07768e-13
PA4738	2.5858	6.0035	7.73238e-11
PA1260	2.59243	6.03113	1.03657e-23
PA2174	2.59829	6.05568	3.05531e-22
exsB	2.64443	6.25248	3.42778e-17
PA3370	2.67803	6.39981	6.4963e-12
PA0776	2.68089	6.41249	2.31698e-19
PA4739	2.68912	6.44922	9.2786e-12
phzF1	2.69036	6.45473	1.30103e-08
PA0883	2.69997	6.49788	3.14769e-15
PA0878	2.7263	6.61754	2.46156e-16
PA0227	2.73055	6.63707	6.76527e-15
PA4153	2.73172	6.64249	4.83746e-17
PA1027	2.74409	6.69966	3.50767e-34
exoT	2.74676	6.71208	5.39901e-35
exsD	2.79526	6.94154	3.57313e-31
PA5106	2.83266	7.12388	1.72994e-17
PA3332	2.85934	7.25683	5.18337e-21
exoS	2.87457	7.33383	1.88704e-45
PA4913	2.89406	7.43359	5.14216e-37
pelC	2.9329	7.63643	2.7329e-16
fabH2	2.93938	7.67079	8.11125e-33
PA3187	2.95558	7.75746	3.08993e-05
PA2137	2.98345	7.90875	3.73348e-18
phzG2	2.99412	7.96746	8.95137e-10
pelD	3.00813	8.04523	1.6554e-16
PA3369	3.01887	8.10535	1.84847e-16
PA1169	3.09065	8.51878	1.28913e-19
PA1906	3.10568	8.60798	3.81652e-25
PA4152	3.10911	8.62853	5.17539e-22
PA3334	3.18503	9.09471	8.27611e-25
PA1711	3.18867	9.11768	8.68341e-35
exsC	3.22705	9.36352	8.22183e-48
PA2312a	3.30608	9.89076	2.43642e-43
acoR	3.31748	9.96923	9.9677e-36
PA0226	3.37982	10.4095	4.33236e-21
PA3190	3.42512	10.7414	4.48052e-07
PA2747	3.68973	12.9038	3.96793e-25
PA2166	3.75949	13.5431	3.81928e-21
PA5097	3.93936	15.3415	2.44998e-22
PA4022	4.0948	17.0867	4.70499e-52
PA4148	4.10984	17.2657	2.0393e-32
pcrV	4.12362	17.4315	3.22227e-59
phhA	4.1934	18.2953	3.81597e-30
PA4140	4.30103	19.7124	2.54842e-26
PA5099	4.51581	22.8768	1.4429e-41
hutH	4.5283	23.0756	1.15661e-34
popD	4.70225	26.0326	2.27896e-91
pcrH	4.75222	26.95	1.17653e-59
pcrG	4.76838	27.2538	1.58298e-32
popB	4.79815	27.8219	4.95299e-107
PA5482	4.93557	30.6023	2.97348e-42
PA5481	4.96173	31.1624	6.73944e-63
hutU	4.96691	31.2744	2.5736e-67
hpd	5.81057	56.1248	5.31465e-81
oprB	6.03892	65.7502	5.31465e-81
PA5460	6.19009	73.0132	1.02272e-121
PA3441	6.38591	83.628	6.8708e-82
PA1168	7.01948	129.74	1.37994e-100
PA4139	8.5639	378.434	4.37835e-225
